# Supplementary material for: 2,3-Bis(furan-2-yl)pyrazino­[2,3-f][1,10]phenanthroline
Source: Acta Crystallogr Sect E Struct Rep Online. 2013 Oct 5;69(Pt 11):o1613. doi: 10.1107/S160053681302641X (PMC3884288; doi:10.1107/S160053681302641X)
Supplement: Supplementary file 1 [file e-69-o1613-sup1.cif]

##############################################################################
#                                                                            #
# This CIF contains the data in a paper accepted for publication in          #
# Acta Crystallographica Section E. It conforms to the requirements of       #
# Notes for Authors for Acta Crystallographica Section E, and has been       #
# peer reviewed under the auspices of the IUCr Commission on Journals.       #
#                                                                            #
# Full details of the Crystallographic Information File format               #
# are given in the paper "The Crystallographic Information File (CIF):       #
# a New Standard Archive File for Crystallography" by S. R. Hall, F. H.      #
# Allen and I. D. Brown [Acta Cryst. (1991), A47, 655-685].                  #
#                                                                            #
# The current version of the core CIF dictionary is obtainable from          #
# ftp://ftp.iucr.org/pub/cif_core.dic.                                       #
#                                                                            #
# Software is freely available for graphical display of the structure(s)     #
# in this CIF. For information consult the CIF software page                 #
# http://www.iucr.org/resources/cif/software.                                #
#                                                                            #
# This file may be used for bona fide research purposes within the           #
# scientific community so long as proper attribution is given to the journal # 
# article from which it was obtained.                                        #
#                                                                            #
##############################################################################
data_I
_audit_creation_method     SHELXL-97
_database_code_depnum_ccdc_archive     'CCDC 962963'
_chemical_name_systematic
;
2,3-Bis(furan-2-yl)pyrazino[2,3-<i>f</i>][1,10]phenanthroline
;
_chemical_name_common     ?
_chemical_formula_moiety     'C22 H12 N4 O2'
_chemical_formula_sum     'C22 H12 N4 O2'
_chemical_formula_iupac     'C22 H12 N4 O2'
_chemical_formula_weight     364.36
_chemical_melting_point     ?
_symmetry_cell_setting     orthorhombic
_symmetry_space_group_name_H-M     'P b c n'
_symmetry_space_group_name_Hall     '-P 2n 2ab'
loop_
    _symmetry_equiv_pos_as_xyz
    'x, y, z'
    '-x+1/2, -y+1/2, z+1/2'
    '-x, y, -z+1/2'
    'x+1/2, -y+1/2, -z'
    '-x, -y, -z'
    'x-1/2, y-1/2, -z-1/2'
    'x, -y, z-1/2'
    '-x-1/2, y-1/2, z'
_cell_length_a     7.0994(14)
_cell_length_b     25.014(5)
_cell_length_c     9.4083(19)
_cell_angle_alpha     90.00
_cell_angle_beta     90.00
_cell_angle_gamma     90.00
_cell_volume     1670.8(6)
_cell_formula_units_Z     4
_cell_measurement_reflns_used     6163
_cell_measurement_theta_min     3.2578
_cell_measurement_theta_max     27.4855
_cell_measurement_temperature     293(2)
_exptl_crystal_description     Block
_exptl_crystal_colour     yellow
_exptl_crystal_size_max     0.26
_exptl_crystal_size_mid     0.21
_exptl_crystal_size_min     0.18
_exptl_crystal_density_diffrn     1.449
_exptl_crystal_density_meas     ?
_exptl_crystal_density_method     'not measured'
_exptl_crystal_F_000     752
_exptl_absorpt_coefficient_mu     0.097
_exptl_absorpt_correction_type     multi-scan
_exptl_absorpt_process_details     '(SADABS; Sheldrick, 2008<i>a</i>)'
_exptl_absorpt_correction_T_min     0.9753
_exptl_absorpt_correction_T_max     0.9828
_exptl_special_details     ?
_diffrn_ambient_temperature     293(2)
_diffrn_radiation_type     MoK\a
_diffrn_radiation_wavelength     0.71073
_diffrn_radiation_source     'fine-focus sealed tube'
_diffrn_radiation_monochromator     graphite
_diffrn_measurement_device_type     'Bruker APEXII CCD'
_diffrn_measurement_method     '\f and \w scans'
_diffrn_detector_area_resol_mean     ?
_diffrn_reflns_number     7791
_diffrn_reflns_av_R_equivalents     0.0350
_diffrn_reflns_av_sigmaI/netI     0.0258
_diffrn_reflns_theta_min     3.26
_diffrn_reflns_theta_max     25.51
_diffrn_reflns_theta_full     25.51
_diffrn_measured_fraction_theta_max     0.995
_diffrn_measured_fraction_theta_full     0.995
_diffrn_reflns_limit_h_min     -8
_diffrn_reflns_limit_h_max     8
_diffrn_reflns_limit_k_min     -21
_diffrn_reflns_limit_k_max     30
_diffrn_reflns_limit_l_min     -11
_diffrn_reflns_limit_l_max     11
_refine_special_details
;
Refinement of <i>F</i>^2^ against ALL reflections. The weighted <i>R</i>-factor
<i>wR</i> and goodness of fit <i>S</i> are based on <i>F</i>^2^, conventional
<i>R</i>-factors <i>R</i> are based on <i>F</i>, with <i>F</i> set to zero for
negative <i>F</i>^2^. The threshold expression of <i>F</i>^2^ >
\s(<i>F</i>^2^) is used only for calculating <i>R</i>-factors(gt) <i>etc</i>.
and is not relevant to the choice of reflections for refinement.
<i>R</i>-factors based on <i>F</i>^2^ are statistically about twice as large
as those based on <i>F</i>, and <i>R</i>- factors based on ALL data will be
even larger.
;
_reflns_number_total     1565
_reflns_number_gt     1382
_reflns_threshold_expression     I>2\s(I)
_refine_ls_structure_factor_coef     Fsqd
_refine_ls_matrix_type     full
_refine_ls_R_factor_all     0.0616
_refine_ls_R_factor_gt     0.0510
_refine_ls_wR_factor_gt     0.1089
_refine_ls_wR_factor_ref     0.1144
_refine_ls_goodness_of_fit_ref     1.184
_refine_ls_restrained_S_all     1.184
_refine_ls_number_reflns     1565
_refine_ls_number_parameters     127
_refine_ls_number_restraints     0
_refine_ls_hydrogen_treatment     constr
_refine_ls_weighting_scheme     calc
_refine_ls_weighting_details
         'calc w=1/[\s^2^(Fo^2^)+(0.0500P)^2^+0.3579P] where P=(Fo^2^+2Fc^2^)/3'
_atom_sites_solution_hydrogens     geom
_atom_sites_solution_primary     direct
_atom_sites_solution_secondary     difmap
_refine_ls_shift/su_max     0.000
_refine_ls_shift/su_mean     0.000
_refine_diff_density_max     0.156
_refine_diff_density_min     -0.190
_refine_ls_extinction_method     none
_refine_ls_extinction_coef     ?
loop_
    _atom_type_symbol
    _atom_type_description
    _atom_type_scat_dispersion_real
    _atom_type_scat_dispersion_imag
    _atom_type_scat_source
    'C' 'C' 0.0033 0.0016
                         'International Tables Vol C Tables 4.2.6.8 and 6.1.1.4'
    'H' 'H' 0.0000 0.0000
                         'International Tables Vol C Tables 4.2.6.8 and 6.1.1.4'
    'N' 'N' 0.0061 0.0033
                         'International Tables Vol C Tables 4.2.6.8 and 6.1.1.4'
    'O' 'O' 0.0106 0.0060
                         'International Tables Vol C Tables 4.2.6.8 and 6.1.1.4'
_computing_data_collection     'APEX2 (Bruker, 2005)'
_computing_cell_refinement     'SAINT (Bruker, 2005)'
_computing_data_reduction     'SAINT (Bruker, 2005)'
_computing_structure_solution     'SHELXS97 (Sheldrick, 2008<i>b</i>)'
_computing_structure_refinement     'SHELXL97 (Sheldrick, 2008<i>b</i>)'
_computing_molecular_graphics     'SHELXTL (Sheldrick, 2008<i>b</i>)'
_computing_publication_material     'SHELXTL (Sheldrick, 2008<i>b</i>)'
loop_
    _atom_site_type_symbol
    _atom_site_label
    _atom_site_fract_x
    _atom_site_fract_y
    _atom_site_fract_z
    _atom_site_U_iso_or_equiv
    _atom_site_adp_type
    _atom_site_calc_flag
    _atom_site_refinement_flags
    _atom_site_occupancy
    _atom_site_symmetry_multiplicity
    _atom_site_disorder_assembly
    _atom_site_disorder_group
    N N1 0.14263(19) 0.43286(5) 0.35255(15) 0.0303(4) Uani d . 1 1 . .
    C C6 0.0687(2) 0.47894(6) 0.30306(18) 0.0284(4) Uani d . 1 1 . .
    C C2 0.1413(2) 0.52917(6) 0.35808(18) 0.0297(4) Uani d . 1 1 . .
    O O1 0.19388(17) 0.29767(4) 0.25670(14) 0.0391(4) Uani d . 1 1 . .
    C C3 0.2798(2) 0.53071(7) 0.46419(19) 0.0337(4) Uani d . 1 1 . .
    H H3 0.3250 0.4992 0.5038 0.040 Uiso calc R 1 1 . .
    C C7 0.0756(2) 0.38724(6) 0.30014(17) 0.0295(4) Uani d . 1 1 . .
    C C1 0.0746(2) 0.57801(6) 0.30375(18) 0.0302(4) Uani d . 1 1 . .
    N N2 0.1436(2) 0.62587(6) 0.34706(16) 0.0373(4) Uani d . 1 1 . .
    C C8 0.1713(2) 0.33906(6) 0.35072(18) 0.0307(4) Uani d . 1 1 . .
    C C9 0.2526(3) 0.32685(7) 0.4760(2) 0.0377(5) Uani d . 1 1 . .
    H H9 0.2574 0.3483 0.5566 0.045 Uiso calc R 1 1 . .
    C C4 0.3478(3) 0.57901(7) 0.5089(2) 0.0394(5) Uani d . 1 1 . .
    H H4 0.4396 0.5810 0.5792 0.047 Uiso calc R 1 1 . .
    C C5 0.2760(3) 0.62534(7) 0.4462(2) 0.0408(5) Uani d . 1 1 . .
    H H5 0.3244 0.6580 0.4762 0.049 Uiso calc R 1 1 . .
    C C11 0.2910(3) 0.25895(7) 0.3286(2) 0.0401(5) Uani d . 1 1 . .
    H H11 0.3254 0.2261 0.2904 0.048 Uiso calc R 1 1 . .
    C C10 0.3295(3) 0.27471(7) 0.4608(2) 0.0401(5) Uani d . 1 1 . .
    H H10 0.3942 0.2553 0.5296 0.048 Uiso calc R 1 1 . .
loop_
    _atom_site_aniso_label
    _atom_site_aniso_U_11
    _atom_site_aniso_U_22
    _atom_site_aniso_U_33
    _atom_site_aniso_U_12
    _atom_site_aniso_U_13
    _atom_site_aniso_U_23
    N1 0.0335(8) 0.0231(7) 0.0344(8) 0.0012(6) -0.0021(6) -0.0002(6)
    C6 0.0291(8) 0.0233(8) 0.0329(9) 0.0000(7) 0.0015(7) -0.0003(7)
    C2 0.0295(8) 0.0248(9) 0.0348(9) 0.0002(6) 0.0006(7) -0.0028(7)
    O1 0.0482(7) 0.0258(6) 0.0433(7) 0.0083(5) -0.0033(6) -0.0036(5)
    C3 0.0337(9) 0.0267(9) 0.0409(10) 0.0023(7) -0.0052(8) -0.0012(7)
    C7 0.0329(8) 0.0243(8) 0.0313(9) 0.0006(7) 0.0007(7) -0.0006(7)
    C1 0.0317(8) 0.0240(8) 0.0348(9) -0.0012(7) 0.0022(7) -0.0021(7)
    N2 0.0404(8) 0.0249(8) 0.0465(9) -0.0024(6) -0.0053(7) -0.0025(6)
    C8 0.0335(9) 0.0205(8) 0.0380(10) -0.0008(6) 0.0003(8) -0.0012(7)
    C9 0.0423(10) 0.0297(10) 0.0412(10) 0.0029(8) -0.0065(9) 0.0010(8)
    C4 0.0378(10) 0.0339(10) 0.0465(11) -0.0014(8) -0.0097(8) -0.0058(8)
    C5 0.0434(10) 0.0268(10) 0.0523(12) -0.0044(8) -0.0067(9) -0.0072(8)
    C11 0.0407(10) 0.0232(9) 0.0564(12) 0.0065(8) 0.0031(9) 0.0041(8)
    C10 0.0380(10) 0.0334(11) 0.0490(12) 0.0056(8) -0.0017(9) 0.0111(9)
_geom_special_details
;
All e.s.d.'s (except the e.s.d. in the dihedral angle between two l.s. planes)
are estimated using the full covariance matrix. The cell e.s.d.'s are taken
into account individually in the estimation of e.s.d.'s in distances, angles
and torsion angles; correlations between e.s.d.'s in cell parameters are only
used when they are defined by crystal symmetry. An approximate (isotropic)
treatment of cell e.s.d.'s is used for estimating e.s.d.'s involving l.s.
planes.
;
loop_
    _geom_bond_atom_site_label_1
    _geom_bond_atom_site_label_2
    _geom_bond_site_symmetry_2
    _geom_bond_distance
    _geom_bond_publ_flag
    N1 C7 . 1.331(2) ?
    N1 C6 . 1.349(2) ?
    C6 C6 3 1.396(3) ?
    C6 C2 . 1.453(2) ?
    C2 C3 . 1.402(2) ?
    C2 C1 . 1.406(2) ?
    O1 C11 . 1.368(2) ?
    O1 C8 . 1.371(2) ?
    C3 C4 . 1.367(2) ?
    C3 H3 . 0.9300 ?
    C7 C7 3 1.429(3) ?
    C7 C8 . 1.463(2) ?
    C1 N2 . 1.356(2) ?
    C1 C1 3 1.465(3) ?
    N2 C5 . 1.325(2) ?
    C8 C9 . 1.347(2) ?
    C9 C10 . 1.421(2) ?
    C9 H9 . 0.9300 ?
    C4 C5 . 1.396(3) ?
    C4 H4 . 0.9300 ?
    C5 H5 . 0.9300 ?
    C11 C10 . 1.333(3) ?
    C11 H11 . 0.9300 ?
    C10 H10 . 0.9300 ?
loop_
    _geom_angle_atom_site_label_1
    _geom_angle_atom_site_label_2
    _geom_angle_atom_site_label_3
    _geom_angle_site_symmetry_1
    _geom_angle_site_symmetry_3
    _geom_angle
    _geom_angle_publ_flag
    C7 N1 C6 . . 117.74(15) ?
    N1 C6 C6 . 3 121.24(9) ?
    N1 C6 C2 . . 118.53(16) ?
    C6 C6 C2 3 . 120.17(10) ?
    C3 C2 C1 . . 118.10(15) ?
    C3 C2 C6 . . 121.75(15) ?
    C1 C2 C6 . . 120.14(16) ?
    C11 O1 C8 . . 105.93(14) ?
    C4 C3 C2 . . 119.40(16) ?
    C4 C3 H3 . . 120.3 ?
    C2 C3 H3 . . 120.3 ?
    N1 C7 C7 . 3 120.87(9) ?
    N1 C7 C8 . . 114.83(15) ?
    C7 C7 C8 3 . 124.29(9) ?
    N2 C1 C2 . . 122.43(16) ?
    N2 C1 C1 . 3 117.94(10) ?
    C2 C1 C1 . 3 119.63(10) ?
    C5 N2 C1 . . 117.32(15) ?
    C9 C8 O1 . . 110.07(15) ?
    C9 C8 C7 . . 132.06(16) ?
    O1 C8 C7 . . 117.81(14) ?
    C8 C9 C10 . . 106.51(16) ?
    C8 C9 H9 . . 126.7 ?
    C10 C9 H9 . . 126.7 ?
    C3 C4 C5 . . 118.34(17) ?
    C3 C4 H4 . . 120.8 ?
    C5 C4 H4 . . 120.8 ?
    N2 C5 C4 . . 124.37(16) ?
    N2 C5 H5 . . 117.8 ?
    C4 C5 H5 . . 117.8 ?
    C10 C11 O1 . . 110.82(16) ?
    C10 C11 H11 . . 124.6 ?
    O1 C11 H11 . . 124.6 ?
    C11 C10 C9 . . 106.66(16) ?
    C11 C10 H10 . . 126.7 ?
    C9 C10 H10 . . 126.7 ?
loop_
    _geom_torsion_atom_site_label_1
    _geom_torsion_atom_site_label_2
    _geom_torsion_atom_site_label_3
    _geom_torsion_atom_site_label_4
    _geom_torsion_site_symmetry_1
    _geom_torsion_site_symmetry_2
    _geom_torsion_site_symmetry_3
    _geom_torsion_site_symmetry_4
    _geom_torsion
    _geom_torsion_publ_flag
    C7 N1 C6 C6 . . . 3 -2.2(3) ?
    C7 N1 C6 C2 . . . . -179.43(14) ?
    N1 C6 C2 C3 . . . . -2.5(3) ?
    C6 C6 C2 C3 3 . . . -179.73(19) ?
    N1 C6 C2 C1 . . . . 176.70(15) ?
    C6 C6 C2 C1 3 . . . -0.5(3) ?
    C1 C2 C3 C4 . . . . -1.4(3) ?
    C6 C2 C3 C4 . . . . 177.83(17) ?
    C6 N1 C7 C7 . . . 3 -2.9(3) ?
    C6 N1 C7 C8 . . . . 175.76(14) ?
    C3 C2 C1 N2 . . . . 2.1(3) ?
    C6 C2 C1 N2 . . . . -177.09(15) ?
    C3 C2 C1 C1 . . . 3 -177.92(18) ?
    C6 C2 C1 C1 . . . 3 2.9(3) ?
    C2 C1 N2 C5 . . . . -1.3(3) ?
    C1 C1 N2 C5 3 . . . 178.75(19) ?
    C11 O1 C8 C9 . . . . 0.52(19) ?
    C11 O1 C8 C7 . . . . 178.19(15) ?
    N1 C7 C8 C9 . . . . 33.1(3) ?
    C7 C7 C8 C9 3 . . . -148.3(2) ?
    N1 C7 C8 O1 . . . . -143.91(15) ?
    C7 C7 C8 O1 3 . . . 34.7(3) ?
    O1 C8 C9 C10 . . . . -0.5(2) ?
    C7 C8 C9 C10 . . . . -177.69(18) ?
    C2 C3 C4 C5 . . . . -0.1(3) ?
    C1 N2 C5 C4 . . . . -0.3(3) ?
    C3 C4 C5 N2 . . . . 1.0(3) ?
    C8 O1 C11 C10 . . . . -0.4(2) ?
    O1 C11 C10 C9 . . . . 0.1(2) ?
    C8 C9 C10 C11 . . . . 0.2(2) ?
data_New_Global_Publ_Block
_journal_date_recd_electronic     2013-09-09
_journal_date_accepted     2013-09-24
_journal_name_full     'Acta Crystallographica, Section E'
_journal_year     2013
_journal_volume     69
_journal_issue     11
_journal_page_first     o1613
_journal_page_last     o1613
_journal_paper_category     QO
_journal_paper_doi     10.1107/S160053681302641X
_journal_coeditor_code     BT6933
_publ_contact_author_name     'Chang-ge Zheng'
_publ_contact_author_address
;
School of Chemical and Material Engineering
Jiangnan University
1800 Lihu Road
Wuxi
Jiangsu Province 214122
People's Republic of China
;
_publ_contact_author_email     'cgzheng@jiangnan.edu.cn'
_publ_contact_author_fax     ?
_publ_contact_author_phone     '0086-13665178768'
_publ_section_title
;
2,3-Bis(furan-2-yl)pyrazino[2,3-<i>f</i>][1,10]phenanthroline
;
loop_
    _publ_author_name
    _publ_author_footnote
    _publ_author_address
    'Dong, Wen-xian' .
;
School of Chemical and Material Engineering
Jiangnan University
1800 Lihu Road
Wuxi
Jiangsu Province 214122
People's Republic of China
;
    'Tong, Rong-rong' .
;
School of Chemical and Material Engineering
Jiangnan University
1800 Lihu Road
Wuxi
Jiangsu Province 214122
People's Republic of China
;
    'Zheng, Chang-ge' .
;
School of Chemical and Material Engineering
Jiangnan University
1800 Lihu Road
Wuxi
Jiangsu Province 214122
People's Republic of China
;
