# Supplementary material for: 2,3-Bis(furan-2-yl)pyrazino­[2,3-f][1,10]phenanthroline
Source: Acta Crystallogr Sect E Struct Rep Online. 2013 Oct 5;69(Pt 11):o1613. doi: 10.1107/S160053681302641X (PMC3884288; doi:10.1107/S160053681302641X)
Supplement: Supplementary file 2 [file e-69-o1613-Isup2.hkl]

# 
# h,k,l, Fc-squared, Fo-squared, sigma(Fo-squared) and status flag 
# 
data_I
_shelx_title ' 1 in Pbcn' 
_shelx_refln_list_code          4 
_shelx_F_calc_maximum      123.60 
_exptl_crystal_F_000       752.00 
_reflns_d_resolution_high  0.8252 
 
loop_ 
 _symmetry_equiv_pos_as_xyz 
 'x, y, z' 
 '-x+1/2, -y+1/2, z+1/2' 
 '-x, y, -z+1/2' 
 'x+1/2, -y+1/2, -z' 
 '-x, -y, -z' 
 'x-1/2, y-1/2, -z-1/2' 
 'x, -y, z-1/2' 
 '-x-1/2, y-1/2, z' 
 
_cell_length_a     7.0994 
_cell_length_b    25.0140 
_cell_length_c     9.4083 
_cell_angle_alpha  90.000 
_cell_angle_beta   90.000 
_cell_angle_gamma  90.000 
 
_shelx_F_squared_multiplier     1.000 
 
loop_ 
 _refln_index_h 
 _refln_index_k 
 _refln_index_l 
 _refln_F_squared_calc 
 _refln_F_squared_meas 
 _refln_F_squared_sigma 
 _refln_observed_status 
   4   0   0     1846.79     1876.90     28.64 o 
   6   0   0       56.76       54.42      5.29 o 
   8   0   0      125.37      123.13     10.36 o 
   3   1   0      661.01      669.87      6.51 o 
   5   1   0     1680.52     1870.82     17.59 o 
   7   1   0       38.39       39.32      4.03 o 
   2   2   0     8779.20     8431.63     45.69 o 
   4   2   0     1564.47     1652.02     14.01 o 
   6   2   0      264.66      269.23      7.12 o 
   8   2   0       40.60       42.98     10.30 o 
   1   3   0        0.23       -2.47      1.82 o 
   3   3   0     1302.96     1254.16     10.21 o 
   5   3   0      491.60      505.12      8.70 o 
   7   3   0        4.46        5.35      2.22 o 
   0   4   0      139.30      127.87      3.96 o 
   2   4   0      392.54      368.48      6.83 o 
   4   4   0      166.15      169.29      5.57 o 
   6   4   0       54.92       63.23      4.34 o 
   8   4   0       40.83       35.96     11.77 o 
   1   5   0      426.39      414.29     11.06 o 
   3   5   0      169.26      161.61      4.42 o 
   5   5   0      455.03      460.30      7.23 o 
   7   5   0        5.30        6.55      3.03 o 
   0   6   0     1483.69     1336.78     42.77 o 
   2   6   0     1398.20     1402.52     11.12 o 
   4   6   0     1386.13     1371.14     15.69 o 
   6   6   0       47.33       47.34      3.90 o 
   8   6   0       18.69        8.29      4.12 o 
   1   7   0      416.68      452.36      6.55 o 
   3   7   0      133.68      135.33      8.80 o 
   5   7   0       35.29       37.27      5.57 o 
   7   7   0      234.47      264.33      7.31 o 
   0   8   0      261.75      212.70      7.26 o 
   2   8   0       27.52       30.30      3.17 o 
   4   8   0       51.24       50.79      3.56 o 
   6   8   0      108.11      107.02      4.77 o 
   8   8   0       21.50       25.75      6.18 o 
   1   9   0       11.32        7.16      4.21 o 
   3   9   0     1207.05     1261.79     16.02 o 
   5   9   0      382.64      402.02      9.62 o 
   7   9   0       78.06       91.99      7.45 o 
   0  10   0       93.09      111.02      6.46 o 
   2  10   0      858.62      946.35     10.93 o 
   4  10   0        0.28        4.52      3.63 o 
   6  10   0       90.60       87.14      7.26 o 
   8  10   0       66.95       61.31      8.63 o 
   1  11   0       14.61        9.19      3.76 o 
   3  11   0        0.29        2.92      3.68 o 
   5  11   0      341.64      322.25      9.37 o 
   7  11   0      618.10      606.33     12.62 o 
   0  12   0      122.19       81.89      6.94 o 
   2  12   0      239.21      266.27      7.10 o 
   4  12   0        0.37        6.08      3.81 o 
   6  12   0       10.17        8.18      3.01 o 
   1  13   0      881.38      920.42     11.69 o 
   3  13   0      938.16      954.44     13.92 o 
   5  13   0        7.49       12.82      3.37 o 
   7  13   0       70.83       69.12      5.34 o 
   0  14   0        1.32        2.08      5.66 o 
   2  14   0      142.88      153.14      6.19 o 
   4  14   0      979.83      972.92     17.08 o 
   6  14   0      513.12      485.29     14.05 o 
   1  15   0      291.33      293.57     10.60 o 
   3  15   0     1118.60     1117.20     13.02 o 
   5  15   0      312.94      306.28      7.64 o 
   7  15   0       33.40       30.09      7.58 o 
   0  16   0       23.97       16.41      4.99 o 
   2  16   0       15.87       13.35      4.26 o 
   4  16   0        4.32        5.69      4.35 o 
   6  16   0       68.98       58.77      8.40 o 
   1  17   0       45.60       39.59      4.60 o 
   3  17   0      142.14      150.62      6.91 o 
   5  17   0      207.13      194.10      9.80 o 
   7  17   0       78.57       90.22      7.56 o 
   0  18   0      847.45      812.53     19.07 o 
   2  18   0       20.32       21.42      5.42 o 
   4  18   0        0.01        2.69      3.64 o 
   6  18   0       39.01       27.20      6.60 o 
   1  19   0       37.78       33.38      5.20 o 
   3  19   0      566.02      532.73     10.38 o 
   5  19   0     1057.13     1027.66     22.98 o 
   0  20   0     5896.02     6293.70    172.49 o 
   2  20   0       99.44       80.49      7.58 o 
   4  20   0      293.04      260.58     12.36 o 
   6  20   0       26.27       25.06     15.11 o 
   1  21   0     1536.37     1596.86     21.27 o 
   3  21   0      344.67      329.48     12.73 o 
   5  21   0      133.09      104.78     10.16 o 
   0  22   0     3532.71     3641.28     58.48 o 
   2  22   0       18.82       11.90     10.25 o 
   4  22   0      189.66      161.61     29.08 o 
   1  23   0      515.63      519.99     23.94 o 
   3  23   0      126.32      110.04     11.37 o 
   5  23   0       21.16       21.12      7.01 o 
   0  24   0      501.62      543.21     27.55 o 
   2  24   0      480.62      498.80     20.74 o 
   4  24   0       37.85       39.06      7.27 o 
   1  25   0       20.04       25.03      6.70 o 
   3  25   0       23.91       28.05     10.57 o 
   0  26   0      195.16      205.90     17.37 o 
   2  26   0       10.51       15.59      8.30 o 
   4  26   0      136.29      147.65     11.00 o 
   1  27   0       14.51       24.36      7.07 o 
   3  27   0      203.96      213.26     12.59 o 
   0  28   0       98.66      105.10     12.70 o 
   2  28   0       47.80       49.82      8.52 o 
   1  29   0        0.01       11.11      7.75 o 
   0  30   0      231.05      239.28     17.41 o 
   1   1   1      267.65      245.96      1.92 o 
   2   1   1       22.73       14.14      1.13 o 
   3   1   1      236.14      223.68      3.63 o 
   4   1   1        4.73        6.83      1.41 o 
   5   1   1       90.25       84.24      2.90 o 
   6   1   1        4.28        6.63      1.76 o 
   7   1   1       18.90       19.92      2.01 o 
   8   1   1        2.61        4.21      2.76 o 
   2   2   1      164.11      156.05      5.06 o 
   3   2   1       32.31       34.75      1.75 o 
   4   2   1        0.01        6.01      1.77 o 
   5   2   1       49.88       50.74      2.49 o 
   6   2   1       24.63       23.43      2.43 o 
   7   2   1        0.76        7.04      1.75 o 
   8   2   1       77.07       78.54      4.89 o 
   1   3   1       46.37       42.25      3.01 o 
   2   3   1     6125.98     5912.56     31.40 o 
   3   3   1        8.63        9.28      1.34 o 
   4   3   1     1397.12     1419.08      8.86 o 
   5   3   1       15.39       17.16      1.91 o 
   6   3   1      103.80      102.11      3.10 o 
   7   3   1       42.23       45.03      2.31 o 
   8   3   1        0.03        8.27      2.88 o 
   0   4   1     6179.46     5754.84     50.78 o 
   1   4   1    13923.79    12035.98    244.74 o 
   2   4   1     2534.80     2425.31     11.76 o 
   3   4   1      975.55      951.26      6.75 o 
   4   4   1      101.45       83.77      2.39 o 
   5   4   1        0.44        4.32      1.71 o 
   6   4   1       38.63       42.19      2.53 o 
   7   4   1        4.09        6.22      1.80 o 
   8   4   1       59.97       63.89      4.52 o 
   1   5   1      253.26      235.63      7.29 o 
   2   5   1       49.04       44.90      1.95 o 
   3   5   1      160.73      157.03      3.00 o 
   4   5   1       86.74       88.55      2.85 o 
   5   5   1      166.68      165.75      4.60 o 
   6   5   1       70.59       71.66      2.72 o 
   7   5   1      101.51      108.59      4.82 o 
   8   5   1        0.32        6.06      2.14 o 
   0   6   1     6956.31     6929.89     81.33 o 
   1   6   1     1789.68     1719.19      9.74 o 
   2   6   1     2590.10     2533.07     12.84 o 
   3   6   1       31.11       28.28      1.98 o 
   4   6   1        0.38        3.73      1.52 o 
   5   6   1       60.04       60.10      2.89 o 
   6   6   1      152.89      158.53      3.54 o 
   7   6   1        8.70        5.21      1.89 o 
   8   6   1        7.39        8.06      2.46 o 
   1   7   1      968.43      910.70      6.51 o 
   2   7   1      628.21      589.05      6.16 o 
   3   7   1     1473.02     1455.31      8.94 o 
   4   7   1      308.15      304.90      4.67 o 
   5   7   1      499.08      501.23      5.18 o 
   6   7   1       99.93       97.50      3.06 o 
   7   7   1       57.32       53.68      3.44 o 
   8   7   1        5.47        6.41      2.78 o 
   0   8   1     1165.45     1190.29     11.46 o 
   1   8   1      392.88      385.44      5.54 o 
   2   8   1     1631.61     1563.51      9.50 o 
   3   8   1       68.88       68.76      2.86 o 
   4   8   1       11.70       19.48      2.16 o 
   5   8   1       74.76       76.43      3.38 o 
   6   8   1      131.83      138.99      4.67 o 
   7   8   1        2.25        5.89      1.63 o 
   8   8   1       46.22       40.37      9.53 o 
   1   9   1        2.21        2.40      2.58 o 
   2   9   1     1601.23     1740.80     10.32 o 
   3   9   1     4003.31     4288.23     25.27 o 
   4   9   1      220.86      236.34      6.29 o 
   5   9   1      486.59      504.03      7.24 o 
   6   9   1      547.55      556.10      6.28 o 
   7   9   1      372.51      367.83      6.76 o 
   8   9   1      268.20      294.04     29.11 o 
   0  10   1      312.27      320.44      6.41 o 
   1  10   1     3205.13     3284.90     18.41 o 
   2  10   1     2579.84     2902.74     15.30 o 
   3  10   1     1899.61     1960.71     12.45 o 
   4  10   1      388.97      375.80      8.15 o 
   5  10   1       55.59       53.17      2.73 o 
   6  10   1      888.33      927.06      8.71 o 
   7  10   1      207.79      206.47      6.03 o 
   8  10   1      402.88      389.70     17.14 o 
   1  11   1      802.20      939.71      8.61 o 
   2  11   1      969.12     1080.37      9.14 o 
   3  11   1      536.92      587.58      7.01 o 
   4  11   1      305.70      321.68      4.93 o 
   5  11   1       24.61       23.79      2.42 o 
   6  11   1      794.99      835.59     10.22 o 
   7  11   1     1738.84     1774.12     21.26 o 
   0  12   1       20.74       22.53      3.27 o 
   1  12   1     1495.15     1714.88     12.87 o 
   2  12   1      986.80     1120.02     10.53 o 
   3  12   1      116.61      123.22      3.98 o 
   4  12   1      155.51      150.44      4.15 o 
   5  12   1      420.56      417.60      5.61 o 
   6  12   1      648.04      646.78      8.83 o 
   7  12   1       51.93       45.58      3.57 o 
   1  13   1       36.14       33.30      2.96 o 
   2  13   1       33.26       32.81      3.12 o 
   3  13   1      505.18      532.73      6.86 o 
   4  13   1        2.69        6.84      2.80 o 
   5  13   1      254.51      255.61      5.41 o 
   6  13   1        2.86        6.74      1.86 o 
   7  13   1        8.60       10.81      2.91 o 
   0  14   1      130.81      139.22      6.36 o 
   1  14   1     1150.44     1185.98     11.42 o 
   2  14   1       13.96       14.62      2.56 o 
   3  14   1      329.87      346.34      5.95 o 
   4  14   1        3.11        7.30      3.27 o 
   5  14   1       11.13       11.63      2.78 o 
   6  14   1       20.70       16.52      3.00 o 
   7  14   1       11.19       14.65      3.71 o 
   1  15   1        8.28       13.88      3.42 o 
   2  15   1      106.12      108.23      4.38 o 
   3  15   1      235.45      235.04      5.08 o 
   4  15   1       35.43       35.15      3.47 o 
   5  15   1      161.58      160.04      4.39 o 
   6  15   1       12.19       10.97      2.34 o 
   7  15   1       14.15       12.50      3.58 o 
   0  16   1       47.91       34.78      4.80 o 
   1  16   1     1707.61     1648.46     16.61 o 
   2  16   1       95.76      104.91      4.37 o 
   3  16   1       60.76       44.33      3.62 o 
   4  16   1        2.33        5.78      2.77 o 
   5  16   1        0.15        5.46      2.41 o 
   6  16   1       91.01       97.98      8.05 o 
   7  16   1        0.19        7.23      3.43 o 
   1  17   1      101.75      103.10      4.90 o 
   2  17   1       75.08       60.95      3.75 o 
   3  17   1       25.33       23.44      3.29 o 
   4  17   1       58.16       54.29      3.72 o 
   5  17   1        4.03        7.87      2.36 o 
   6  17   1        3.30        4.90      2.42 o 
   7  17   1        2.58       11.13      3.47 o 
   0  18   1       58.21       50.31      5.12 o 
   1  18   1        1.27        2.62      3.41 o 
   2  18   1       78.54       78.02      3.92 o 
   3  18   1        7.69       10.81      3.46 o 
   4  18   1        5.04        9.99      2.93 o 
   5  18   1       23.85       18.97      3.19 o 
   6  18   1       38.87       35.71      4.20 o 
   1  19   1      190.78      193.01      5.73 o 
   2  19   1       14.57       15.18      3.25 o 
   3  19   1       14.67       17.22      2.92 o 
   4  19   1       32.90       26.20      3.95 o 
   5  19   1      114.61      109.83      5.30 o 
   6  19   1        1.67        4.69      3.11 o 
   0  20   1     1762.66     1861.80     17.63 o 
   1  20   1      658.28      647.74      8.16 o 
   2  20   1       37.76       35.01      3.47 o 
   3  20   1       35.43       24.56      3.72 o 
   4  20   1      345.30      324.39      9.33 o 
   5  20   1       33.97       38.57      4.69 o 
   6  20   1        0.08        9.12      5.35 o 
   1  21   1     1346.15     1384.20     14.91 o 
   2  21   1      247.72      242.31      7.50 o 
   3  21   1      653.28      633.48     11.67 o 
   4  21   1        2.36        4.71      3.80 o 
   5  21   1       12.53       12.53      4.46 o 
   6  21   1       63.60       63.94      5.48 o 
   0  22   1     1828.30     1933.92     60.92 o 
   1  22   1      814.19      820.18     14.60 o 
   2  22   1       72.98       72.01      5.81 o 
   3  22   1        3.19        5.55      4.25 o 
   4  22   1       36.06       29.39      4.56 o 
   5  22   1       30.07       27.31      4.96 o 
   1  23   1        0.86       11.67      5.03 o 
   2  23   1      174.53      176.45      8.00 o 
   3  23   1       99.81      100.72      7.07 o 
   4  23   1      301.64      284.74     10.28 o 
   5  23   1      160.17      156.85      6.89 o 
   0  24   1      507.55      516.93     18.04 o 
   1  24   1      171.59      177.73      8.53 o 
   2  24   1      144.73      137.90      8.08 o 
   3  24   1       48.91       42.70      5.27 o 
   4  24   1        1.43       10.05      4.34 o 
   5  24   1        3.68        5.75      3.75 o 
   1  25   1       42.46       56.09      6.48 o 
   2  25   1       11.33       13.11      4.96 o 
   3  25   1        1.73       10.24      4.62 o 
   4  25   1        2.97       14.77      4.75 o 
   0  26   1       44.07       28.55      7.42 o 
   1  26   1       11.63        6.86      4.87 o 
   2  26   1      274.15      292.12     10.70 o 
   3  26   1       42.80       47.07      5.41 o 
   4  26   1       66.12       71.84      6.00 o 
   1  27   1       29.27       42.95      6.42 o 
   2  27   1        0.22        4.75      4.93 o 
   3  27   1        3.97        8.96      4.22 o 
   0  28   1      212.30      204.01     12.18 o 
   1  28   1       10.02       13.40      4.99 o 
   2  28   1       41.32       46.03      5.76 o 
   3  28   1        0.00        6.55      3.90 o 
   1  29   1       12.12       16.93      6.67 o 
   2  29   1       13.61       12.63      5.04 o 
   0  30   1      101.01      110.67     10.26 o 
   0   0   2      508.74      514.10     19.28 o 
   2   0   2     6728.51     6514.03     52.33 o 
   3   0   2      842.18      974.27     20.85 o 
   4   0   2     1089.52     1189.22     12.23 o 
   5   0   2      536.62      540.02      8.17 o 
   6   0   2       35.69       40.06      4.36 o 
   7   0   2       29.79       24.02      2.49 o 
   8   0   2      361.84      377.58     16.62 o 
   2   1   2    15277.94    12543.96    133.88 o 
   3   1   2     3443.55     3576.34     20.98 o 
   4   1   2       67.64       79.71      2.18 o 
   5   1   2        8.31        9.10      1.48 o 
   6   1   2      390.46      405.98      6.57 o 
   7   1   2      196.16      193.72      5.25 o 
   8   1   2      161.26      157.81      8.78 o 
   0   2   2       58.43       47.19      4.06 o 
   1   2   2       76.89      110.03      2.53 o 
   2   2   2     4115.36     4003.20     15.91 o 
   3   2   2     2311.40     2384.33     17.26 o 
   4   2   2      299.96      324.62      4.90 o 
   5   2   2        6.40        7.28      1.29 o 
   6   2   2      175.16      173.18      2.92 o 
   7   2   2       61.00       55.46      2.25 o 
   8   2   2        1.23        5.50      6.90 o 
   1   3   2      107.63      103.33      2.39 o 
   2   3   2        0.71        4.99      1.93 o 
   3   3   2     1237.60     1210.43     11.32 o 
   4   3   2      154.04      145.48      2.47 o 
   5   3   2      257.13      277.24      3.92 o 
   6   3   2        3.62        6.10      1.64 o 
   7   3   2        5.42        7.48      1.69 o 
   8   3   2        2.17       16.62      5.31 o 
   0   4   2      172.37      140.99      4.25 o 
   1   4   2       57.92       58.62      2.17 o 
   2   4   2      985.27      941.71      6.44 o 
   3   4   2      238.27      224.90      4.57 o 
   4   4   2      455.00      451.24      6.11 o 
   5   4   2       28.48       32.36      1.87 o 
   6   4   2       14.96       17.01      1.69 o 
   7   4   2        6.31        5.53      1.39 o 
   8   4   2        9.32        8.33      4.89 o 
   1   5   2      135.25      121.29      2.63 o 
   2   5   2     1203.93     1248.28      7.15 o 
   3   5   2      570.03      547.72      5.12 o 
   4   5   2        4.51        5.65      1.59 o 
   5   5   2      684.55      692.80      6.42 o 
   6   5   2       10.08       12.64      1.77 o 
   7   5   2       15.10       17.42      1.77 o 
   8   5   2        0.17        2.58      2.70 o 
   0   6   2      485.46      440.46      6.24 o 
   1   6   2       48.21       36.33      2.04 o 
   2   6   2      363.97      361.60      4.09 o 
   3   6   2       60.55       50.95      2.42 o 
   4   6   2      797.65      806.79      8.50 o 
   5   6   2        4.01        6.02      1.51 o 
   6   6   2      617.69      636.25      7.10 o 
   7   6   2       10.45       11.29      2.36 o 
   8   6   2       16.73        8.29      5.25 o 
   1   7   2     1001.05      958.80      7.49 o 
   2   7   2       82.24       94.43      2.71 o 
   3   7   2     1231.24     1226.53      9.35 o 
   4   7   2      104.50      108.54      3.65 o 
   5   7   2       33.16       30.48      2.78 o 
   6   7   2        0.13        4.28      1.80 o 
   7   7   2       57.14       60.60      2.88 o 
   8   7   2       23.19       17.63      5.00 o 
   0   8   2        0.41        0.59      3.22 o 
   1   8   2     1015.61      965.04      8.41 o 
   2   8   2      341.97      340.52      4.72 o 
   3   8   2       49.63       52.07      2.45 o 
   4   8   2       27.20       30.06      2.39 o 
   5   8   2       46.04       51.96      3.92 o 
   6   8   2       42.93       46.27      2.54 o 
   7   8   2        1.09        2.19      1.60 o 
   8   8   2       10.95       14.28      5.63 o 
   1   9   2      824.79      853.68      9.55 o 
   2   9   2      499.21      560.30      5.58 o 
   3   9   2      178.80      178.03      3.70 o 
   4   9   2      902.66      931.45      8.60 o 
   5   9   2        6.61        9.17      2.07 o 
   6   9   2        2.89        4.04      1.57 o 
   7   9   2       48.16       42.96      3.74 o 
   8   9   2       29.80       36.67     12.17 o 
   0  10   2     1847.65     1824.61     15.60 o 
   1  10   2     1560.24     1642.46     14.30 o 
   2  10   2       74.39       59.02      2.86 o 
   3  10   2      200.40      206.48      4.34 o 
   4  10   2       61.74       64.84      3.08 o 
   5  10   2      244.83      231.92      4.62 o 
   6  10   2       82.48       81.14      2.92 o 
   7  10   2       24.66       19.20      2.48 o 
   1  11   2       31.15       28.74      2.82 o 
   2  11   2        0.29        2.31      2.72 o 
   3  11   2      139.43      144.75      4.01 o 
   4  11   2        8.64       11.88      2.43 o 
   5  11   2       79.24       82.58      3.50 o 
   6  11   2      282.27      268.10      5.41 o 
   7  11   2        5.99        9.57      2.48 o 
   0  12   2      910.15      983.23     19.98 o 
   1  12   2      114.88      115.79      3.90 o 
   2  12   2      100.21      100.73      3.66 o 
   3  12   2       36.37       30.25      2.76 o 
   4  12   2      166.95      155.40      5.03 o 
   5  12   2       46.74       46.53      2.91 o 
   6  12   2       86.00       79.61      6.25 o 
   7  12   2       14.89       11.38      2.50 o 
   1  13   2       38.21       37.23      2.58 o 
   2  13   2        7.19       11.70      3.09 o 
   3  13   2       10.26       14.41      3.12 o 
   4  13   2        2.30        4.17      2.67 o 
   5  13   2      118.62      110.48      3.79 o 
   6  13   2       19.55       21.47      2.49 o 
   7  13   2      265.60      267.49      8.71 o 
   0  14   2      104.55      127.00      6.41 o 
   1  14   2      144.85      169.23      4.70 o 
   2  14   2      394.50      408.98      6.80 o 
   3  14   2      143.87      155.49      4.65 o 
   4  14   2      317.59      334.49      5.82 o 
   5  14   2      100.87       87.43      3.50 o 
   6  14   2       75.27       72.87      3.65 o 
   7  14   2        1.81        4.09      2.49 o 
   1  15   2       35.96       34.26      2.74 o 
   2  15   2      242.25      249.21      5.38 o 
   3  15   2      204.74      217.31      5.10 o 
   4  15   2       86.46       84.39      3.81 o 
   5  15   2       29.55       30.08      3.53 o 
   6  15   2        0.67        6.35      2.81 o 
   7  15   2        2.81        3.97      2.60 o 
   0  16   2      337.43      364.25     12.52 o 
   1  16   2       74.84       62.53      3.87 o 
   2  16   2      153.71      145.80      4.90 o 
   3  16   2        3.36        6.48      2.89 o 
   4  16   2        4.43       10.23      2.63 o 
   5  16   2        4.29        9.23      3.21 o 
   6  16   2       21.96       17.21      2.29 o 
   7  16   2       41.07       44.31      4.83 o 
   1  17   2      102.26      101.54      4.25 o 
   2  17   2       18.48       16.78      4.22 o 
   3  17   2      205.05      189.56      5.85 o 
   4  17   2       25.51       24.64      2.96 o 
   5  17   2      126.13      130.26      6.94 o 
   6  17   2       44.20       32.58      2.97 o 
   0  18   2      297.17      308.56      8.98 o 
   1  18   2       10.38       13.15      3.82 o 
   2  18   2       60.03       50.94      3.83 o 
   3  18   2        6.78        5.19      2.87 o 
   4  18   2       29.22       21.07      3.23 o 
   5  18   2       40.06       34.98      4.18 o 
   6  18   2        6.54        9.55      3.66 o 
   1  19   2      235.01      240.12      6.49 o 
   2  19   2      127.63      123.35      5.75 o 
   3  19   2       10.10       12.39      3.56 o 
   4  19   2      311.35      287.33      7.12 o 
   5  19   2       38.35       35.86      4.05 o 
   6  19   2      249.22      279.68      8.41 o 
   0  20   2     1133.24     1055.30     13.81 o 
   1  20   2     1326.22     1375.37     12.10 o 
   2  20   2     2220.23     2219.39     23.38 o 
   3  20   2      184.70      160.93      5.94 o 
   4  20   2      344.45      301.86      9.34 o 
   5  20   2       37.70       37.78      3.93 o 
   6  20   2       41.39       40.96      5.93 o 
   1  21   2      788.14      785.40     12.45 o 
   2  21   2     1619.39     1574.38     17.70 o 
   3  21   2      271.72      215.90      7.86 o 
   4  21   2       20.66       33.81      7.28 o 
   5  21   2        0.52        2.78      3.64 o 
   6  21   2       23.28       26.57      4.42 o 
   0  22   2     1850.04     1921.20     33.38 o 
   1  22   2      635.55      635.29     15.97 o 
   2  22   2       34.50       17.73      5.18 o 
   3  22   2      191.38      172.21      7.94 o 
   4  22   2       30.55       29.43      4.61 o 
   5  22   2       28.49       25.22      4.92 o 
   1  23   2       61.33       72.52      9.22 o 
   2  23   2      168.20      156.16      9.99 o 
   3  23   2       28.95       33.67      5.14 o 
   4  23   2       21.95       12.95      3.95 o 
   5  23   2       33.34       25.79      7.80 o 
   0  24   2       20.18       25.46      6.43 o 
   1  24   2       58.22       58.45      6.04 o 
   2  24   2        1.93        8.36      6.09 o 
   3  24   2       87.38       81.89      7.66 o 
   4  24   2       13.31        9.08      3.68 o 
   5  24   2        1.67        3.33      3.51 o 
   1  25   2       74.30       76.15      6.74 o 
   2  25   2       36.84       31.83      5.34 o 
   3  25   2      128.32      117.78      7.15 o 
   4  25   2        0.20        6.12      3.65 o 
   0  26   2        0.01       -0.29      7.65 o 
   1  26   2        7.95        8.86      5.16 o 
   2  26   2        5.09        9.73      4.88 o 
   3  26   2       26.48       30.35      4.48 o 
   4  26   2       38.45       59.94      6.43 o 
   1  27   2       27.80       22.05      4.82 o 
   2  27   2        0.04        2.98      4.06 o 
   3  27   2        1.89        7.08      4.26 o 
   0  28   2       61.59       43.53      7.23 o 
   1  28   2       58.68       68.35      6.49 o 
   2  28   2       29.17       20.83      4.74 o 
   1  29   2       28.05       44.00      6.63 o 
   2  29   2        0.07        9.36      4.86 o 
   1   1   3      499.60      450.46      3.82 o 
   2   1   3        0.03        1.91      0.82 o 
   3   1   3      508.65      453.69      7.74 o 
   4   1   3       34.10       28.38      4.32 o 
   5   1   3       63.19       63.00      5.49 o 
   6   1   3        4.46        6.59      4.38 o 
   7   1   3        0.02        6.03      4.86 o 
   8   1   3       37.25       35.83      8.66 o 
   0   2   3     1777.02     1572.05     17.29 o 
   1   2   3     1014.98      926.30      5.71 o 
   2   2   3      607.36      534.86      4.35 o 
   3   2   3       10.38        5.80      3.10 o 
   4   2   3       98.27       85.67      6.41 o 
   5   2   3       55.54       67.69      5.73 o 
   6   2   3       30.47       23.29      3.62 o 
   7   2   3       72.36       71.59     17.78 o 
   8   2   3        2.57        7.39      4.38 o 
   1   3   3       55.04       52.63      2.02 o 
   2   3   3      922.99      945.21      6.40 o 
   3   3   3      922.99      916.10      7.36 o 
   4   3   3      198.25      223.15      3.66 o 
   5   3   3      388.82      371.96      9.73 o 
   6   3   3       45.26       43.75      5.08 o 
   7   3   3       26.29       35.60      5.60 o 
   8   3   3       43.01       45.49      6.10 o 
   0   4   3      237.24      193.98      5.37 o 
   1   4   3     2499.73     2371.43     12.36 o 
   2   4   3        2.60        3.93      1.32 o 
   3   4   3      130.13      157.72      3.08 o 
   4   4   3       23.11       16.82      1.80 o 
   5   4   3        0.00        4.75      1.72 o 
   6   4   3       17.83       14.95      3.39 o 
   7   4   3       35.38       32.43      6.26 o 
   8   4   3       11.57       11.34      6.08 o 
   1   5   3        4.94        6.33      1.88 o 
   2   5   3       89.09       85.57      2.47 o 
   3   5   3      111.75      100.07      3.17 o 
   4   5   3      139.99      151.29      2.46 o 
   5   5   3       63.63       56.16      1.93 o 
   6   5   3      177.48      184.10      6.04 o 
   7   5   3       12.53        6.34      5.59 o 
   8   5   3       37.82       45.02      8.10 o 
   0   6   3        3.72        1.68      2.87 o 
   1   6   3      159.51      145.38      3.12 o 
   2   6   3      127.57      110.76      2.82 o 
   3   6   3        0.64        5.63      1.88 o 
   4   6   3       27.79       31.70      2.12 o 
   5   6   3       38.48       40.43      1.87 o 
   6   6   3       24.01       18.09      1.57 o 
   7   6   3        0.50        4.19      1.16 o 
   8   6   3       12.89       17.56     11.38 o 
   1   7   3        4.88        6.29      2.35 o 
   2   7   3      443.62      430.05      4.70 o 
   3   7   3        8.39       11.33      1.96 o 
   4   7   3      172.06      182.24      3.83 o 
   5   7   3        9.74       15.42      1.61 o 
   6   7   3       32.76       33.75      1.74 o 
   7   7   3        5.69        8.96      2.31 o 
   8   7   3        4.42        7.35      4.28 o 
   0   8   3      647.68      718.27     12.27 o 
   1   8   3        0.02        4.87      2.32 o 
   2   8   3       53.24       53.30      2.53 o 
   3   8   3       12.39       13.26      2.17 o 
   4   8   3       53.91       51.42      2.83 o 
   5   8   3      131.78      140.28      4.24 o 
   6   8   3        3.69        4.98      1.23 o 
   7   8   3       78.61       79.19      6.48 o 
   1   9   3      149.21      174.18      3.79 o 
   2   9   3      195.46      189.40      3.94 o 
   3   9   3      409.34      409.28      5.51 o 
   4   9   3     1538.87     1590.57     15.60 o 
   5   9   3      839.34      857.03      8.55 o 
   6   9   3       12.94        9.80      1.70 o 
   7   9   3       73.73       66.86      6.17 o 
   0  10   3     7893.01     8511.98    105.96 o 
   1  10   3      287.42      303.41      4.90 o 
   2  10   3      215.07      193.88      4.55 o 
   3  10   3      467.22      426.09      5.76 o 
   4  10   3        0.29        2.86      2.25 o 
   5  10   3     5577.11     5836.80     57.44 o 
   6  10   3      180.25      170.34      4.75 o 
   7  10   3      233.80      232.78      7.37 o 
   1  11   3     2045.67     2333.89     18.71 o 
   2  11   3      150.11      147.30      4.13 o 
   3  11   3      514.36      549.95      6.69 o 
   4  11   3     1542.69     1571.56     17.03 o 
   5  11   3       47.25       47.71      3.30 o 
   6  11   3      272.66      267.61      7.47 o 
   7  11   3        0.50        4.43      2.42 o 
   0  12   3     4022.21     4611.71     55.44 o 
   1  12   3      205.36      261.90      4.95 o 
   2  12   3       51.24       59.96      3.26 o 
   3  12   3      220.91      223.91      5.09 o 
   4  12   3      150.60      134.07      4.93 o 
   5  12   3      712.37      727.38      8.49 o 
   6  12   3        6.79        9.12      2.08 o 
   7  12   3        0.00        4.49      3.02 o 
   1  13   3       10.37       13.58      2.90 o 
   2  13   3       12.53       17.48      2.82 o 
   3  13   3      169.43      179.64      4.57 o 
   4  13   3      379.44      390.91      8.77 o 
   5  13   3      126.17      123.39      4.23 o 
   6  13   3        4.02        8.60      2.21 o 
   7  13   3        1.01        3.77      2.75 o 
   0  14   3     1977.84     2230.24     25.20 o 
   1  14   3      179.88      202.33      4.90 o 
   2  14   3      751.44      778.22      8.75 o 
   3  14   3       12.14       11.04      2.92 o 
   4  14   3       17.71       19.00      2.98 o 
   5  14   3      109.13      108.03      4.27 o 
   6  14   3       23.07       30.95      3.34 o 
   7  14   3       63.63       72.75     15.46 o 
   1  15   3        0.00       10.00      3.16 o 
   2  15   3        4.79       10.08      3.53 o 
   3  15   3       79.09       89.09      4.27 o 
   4  15   3      307.01      316.07      6.27 o 
   5  15   3       70.95       65.62      3.74 o 
   6  15   3       41.35       39.76      3.43 o 
   7  15   3        3.48        8.40      5.73 o 
   0  16   3      472.92      479.97     10.30 o 
   1  16   3       95.83       78.96      3.81 o 
   2  16   3      689.83      748.55     10.49 o 
   3  16   3       99.04       91.32      4.15 o 
   4  16   3       61.44       61.71      3.86 o 
   5  16   3       41.82       36.65      3.21 o 
   6  16   3       43.37       45.53      3.65 o 
   1  17   3        8.42       11.93      3.53 o 
   2  17   3      821.94      783.53     10.09 o 
   3  17   3        0.19        4.88      2.97 o 
   4  17   3      250.84      249.45      7.33 o 
   5  17   3        8.77        9.44      2.85 o 
   6  17   3        9.34       18.07      3.36 o 
   0  18   3      148.60      145.49      7.41 o 
   1  18   3        1.45       10.17      3.45 o 
   2  18   3       78.35       69.52      3.86 o 
   3  18   3        9.34       14.29      3.64 o 
   4  18   3        7.58       13.73      3.68 o 
   5  18   3        2.53        6.87      2.93 o 
   6  18   3       34.90       30.18      5.60 o 
   1  19   3        9.38       14.68      3.22 o 
   2  19   3      589.41      588.29     13.62 o 
   3  19   3       68.91       72.45      4.37 o 
   4  19   3       14.15       18.37      3.82 o 
   5  19   3       53.38       52.46      3.62 o 
   6  19   3        6.43        6.92      3.12 o 
   0  20   3        1.96        5.08      4.27 o 
   1  20   3      102.12       91.65      5.15 o 
   2  20   3      122.74      126.04      5.66 o 
   3  20   3      695.03      664.06     11.21 o 
   4  20   3        2.02        3.67      3.07 o 
   5  20   3       63.89       59.55      4.42 o 
   6  20   3       20.92       28.07      5.26 o 
   1  21   3       37.49       27.97      4.83 o 
   2  21   3     1427.18     1459.16     23.81 o 
   3  21   3        0.74        5.56      3.37 o 
   4  21   3        4.49        8.17      3.86 o 
   5  21   3       20.88       23.26      4.05 o 
   0  22   3        0.00        8.89      6.19 o 
   1  22   3      256.23      263.19     10.39 o 
   2  22   3       51.27       68.95      5.42 o 
   3  22   3      108.03      102.77      6.52 o 
   4  22   3        0.28        4.65      3.73 o 
   5  22   3        0.12        8.87      4.19 o 
   1  23   3        0.23        7.64      4.82 o 
   2  23   3      275.49      280.31     10.21 o 
   3  23   3        0.13        9.45      4.02 o 
   4  23   3       27.69       31.29      5.15 o 
   5  23   3        6.66       10.07      3.68 o 
   0  24   3      319.02      340.98     22.01 o 
   1  24   3      972.11      959.08     23.57 o 
   2  24   3      130.25      118.53      7.49 o 
   3  24   3      136.04      125.26      7.04 o 
   4  24   3       21.30       18.99      4.64 o 
   1  25   3        8.40       13.07      4.86 o 
   2  25   3       66.62       68.39      6.82 o 
   3  25   3        0.58        9.58      4.04 o 
   4  25   3        7.27       10.94      4.03 o 
   0  26   3       94.55      106.23     10.56 o 
   1  26   3       59.90       41.31      5.35 o 
   2  26   3      112.99      119.69      7.14 o 
   3  26   3      123.67      123.89      7.33 o 
   1  27   3        1.77        7.72      4.67 o 
   2  27   3       30.78       41.89      5.75 o 
   3  27   3        7.25       15.58      4.50 o 
   0  28   3      231.60      293.25     13.57 o 
   1  28   3       37.76       33.70      5.38 o 
   2  28   3       41.51       47.50      5.80 o 
   1  29   3       10.34       17.22      4.87 o 
   0   0   4     1623.51     1546.40     42.18 o 
   1   0   4     1946.22     1908.44     14.34 o 
   2   0   4     1090.97     1213.24     10.12 o 
   3   0   4     6078.75     6310.46     74.40 o 
   4   0   4     1608.07     1758.77     30.89 o 
   5   0   4       60.81       54.22     20.18 o 
   6   0   4      348.73      345.26     19.84 o 
   7   0   4       45.42       54.83     13.28 o 
   8   0   4       69.39       56.14      9.80 o 
   1   1   4     1539.85     1523.13      8.91 o 
   2   1   4     6874.78     7222.73     30.64 o 
   3   1   4     3659.70     3707.74     31.89 o 
   4   1   4       40.26       42.71      4.59 o 
   5   1   4       12.05       17.72      3.26 o 
   6   1   4       78.99       71.46      9.38 o 
   7   1   4      441.21      398.04     16.54 o 
   8   1   4       41.36       42.60      6.82 o 
   0   2   4     1627.04     1662.73     14.40 o 
   1   2   4       69.45       94.18      2.40 o 
   2   2   4      378.62      368.96      4.50 o 
   3   2   4     2062.51     2063.94     15.65 o 
   4   2   4      171.13      169.88     10.31 o 
   5   2   4        3.72       14.86      3.96 o 
   6   2   4       94.60       82.38     11.19 o 
   7   2   4        0.52        8.74      4.82 o 
   8   2   4       24.12       16.92      6.19 o 
   1   3   4       31.90       32.76      2.03 o 
   2   3   4      129.28      126.56      3.39 o 
   3   3   4      143.87      131.25      4.17 o 
   4   3   4      350.75      386.56     15.55 o 
   5   3   4       33.67       31.58      4.27 o 
   6   3   4        1.84        6.21      5.29 o 
   7   3   4        8.43       14.88      4.80 o 
   8   3   4       14.61       19.71      6.63 o 
   0   4   4      664.68      680.29     10.65 o 
   1   4   4        5.28        8.15      1.56 o 
   2   4   4      126.14      123.51      3.09 o 
   3   4   4      570.45      577.43      7.31 o 
   4   4   4       48.71       52.50      2.65 o 
   5   4   4      231.20      236.83      9.56 o 
   6   4   4       95.67      101.48     10.42 o 
   7   4   4       25.48       31.78      7.08 o 
   1   5   4      201.94      190.47      3.60 o 
   2   5   4       68.00       74.26      2.69 o 
   3   5   4      694.50      685.98      7.42 o 
   4   5   4      214.54      213.69      5.60 o 
   5   5   4       63.35       53.63      4.56 o 
   6   5   4        5.18       14.61      5.87 o 
   7   5   4       13.73       11.94      4.68 o 
   0   6   4        9.87        8.90      3.51 o 
   1   6   4      973.54      924.27      7.07 o 
   2   6   4      287.04      279.56      4.12 o 
   3   6   4        7.72        7.58      2.01 o 
   4   6   4      536.74      553.48      5.62 o 
   5   6   4      208.29      206.25      4.03 o 
   6   6   4      217.37      252.03     15.76 o 
   7   6   4       67.13       50.46      9.28 o 
   1   7   4        8.96       13.59      2.30 o 
   2   7   4        6.09        9.25      1.94 o 
   3   7   4       95.00      107.07      3.44 o 
   4   7   4       30.64       31.41      2.58 o 
   5   7   4      184.56      201.89      5.69 o 
   6   7   4       47.71       46.28      4.10 o 
   7   7   4       90.72       93.32     11.66 o 
   0   8   4      923.90      922.07     10.54 o 
   1   8   4        1.04        4.67      2.25 o 
   2   8   4      654.72      703.63      6.89 o 
   3   8   4       48.59       49.46      3.16 o 
   4   8   4       32.10       37.56      2.06 o 
   5   8   4       55.48       56.32      2.39 o 
   6   8   4        5.38        6.39      1.61 o 
   7   8   4        7.15        6.33      8.49 o 
   1   9   4      315.10      351.16      5.21 o 
   2   9   4      242.05      225.08      4.42 o 
   3   9   4      332.63      354.74      7.53 o 
   4   9   4       67.17       63.51      3.07 o 
   5   9   4       25.10       23.88      2.06 o 
   6   9   4        9.16        8.23      1.98 o 
   7   9   4        0.22        8.81      9.19 o 
   0  10   4     3505.99     3754.88     29.05 o 
   1  10   4       51.35       51.56      2.74 o 
   2  10   4      526.69      560.54      6.77 o 
   3  10   4      160.43      150.98      4.71 o 
   4  10   4      119.94      105.59      3.29 o 
   5  10   4      155.54      160.86      3.62 o 
   6  10   4      138.38      139.72      2.77 o 
   7  10   4        5.41        6.31      4.64 o 
   1  11   4      134.06      126.49      4.02 o 
   2  11   4      211.33      205.56      4.59 o 
   3  11   4       81.84       68.22      3.04 o 
   4  11   4      417.71      417.98      5.27 o 
   5  11   4        0.04        4.57      1.84 o 
   6  11   4        6.60        6.57      1.69 o 
   7  11   4        0.00       -0.54      7.79 o 
   0  12   4       29.48       22.60      4.27 o 
   1  12   4      577.22      583.32      9.24 o 
   2  12   4      187.34      191.08      5.53 o 
   3  12   4      155.71      164.89      4.59 o 
   4  12   4      168.49      176.14      5.95 o 
   5  12   4       62.10       58.20      4.89 o 
   6  12   4        7.46       10.64      1.83 o 
   7  12   4       10.26       17.86      6.58 o 
   1  13   4      192.72      176.80      4.92 o 
   2  13   4       28.13       20.94      2.54 o 
   3  13   4      420.56      409.20      7.11 o 
   4  13   4       18.76       18.55      2.86 o 
   5  13   4       48.28       48.29      2.97 o 
   6  13   4       63.38       52.66      3.96 o 
   7  13   4       13.08       12.59      8.94 o 
   0  14   4       22.02       21.59      3.76 o 
   1  14   4       87.12      107.18      4.21 o 
   2  14   4        0.29        4.19      2.83 o 
   3  14   4       65.61       73.25      3.62 o 
   4  14   4      157.76      155.21      4.78 o 
   5  14   4        1.10        3.46      1.81 o 
   6  14   4      199.23      215.41      8.04 o 
   7  14   4        5.68        4.44      4.17 o 
   1  15   4        1.39        8.35      3.46 o 
   2  15   4        0.45       11.41      3.22 o 
   3  15   4      128.33      129.02      4.60 o 
   4  15   4        0.14        6.33      2.89 o 
   5  15   4      239.40      254.94      6.66 o 
   6  15   4        7.91        9.24      3.01 o 
   0  16   4      175.96      177.98      8.81 o 
   1  16   4      122.76      123.77      4.76 o 
   2  16   4       15.03       19.66      2.96 o 
   3  16   4        0.55        9.43      3.50 o 
   4  16   4       15.80       13.03      2.72 o 
   5  16   4       57.12       69.55      7.64 o 
   6  16   4        1.35        6.56      2.87 o 
   1  17   4       12.31       13.49      3.25 o 
   2  17   4        0.36        2.04      3.33 o 
   3  17   4       20.54       22.97      3.21 o 
   4  17   4        0.11        4.30      2.62 o 
   5  17   4        9.79       13.35      2.89 o 
   6  17   4       38.44       38.62      5.49 o 
   0  18   4       81.26       78.35      5.57 o 
   1  18   4      100.53       95.44      4.32 o 
   2  18   4       32.56       23.22      3.69 o 
   3  18   4       34.55       38.84      3.57 o 
   4  18   4        0.44        4.05      2.65 o 
   5  18   4        0.02        7.81      2.62 o 
   6  18   4       18.50       16.19      3.67 o 
   1  19   4      133.75      113.70      5.58 o 
   2  19   4      142.65      128.10      5.24 o 
   3  19   4      298.49      293.91      7.26 o 
   4  19   4       72.07       59.68      4.01 o 
   5  19   4        2.27        7.78      3.46 o 
   1  20   4      113.19      112.57      5.91 o 
   2  20   4        7.20        7.56      3.88 o 
   3  20   4     1270.77     1293.45     17.51 o 
   4  20   4      229.15      232.54      7.35 o 
   5  20   4       26.83       25.40      7.15 o 
   1  21   4      185.03      171.21      8.09 o 
   2  21   4     1115.19     1096.74     19.98 o 
   3  21   4      724.90      773.87     14.48 o 
   4  21   4        0.72        4.13      3.53 o 
   5  21   4       38.07       35.29      4.26 o 
   0  22   4       52.36       55.27      8.82 o 
   1  22   4      665.87      654.00     14.27 o 
   2  22   4       14.25       18.39      4.99 o 
   3  22   4      198.37      188.59      8.36 o 
   4  22   4      115.25      116.71      7.18 o 
   5  22   4        0.22        8.18      4.54 o 
   1  23   4        9.56        4.87      4.38 o 
   2  23   4       36.25       37.21      5.63 o 
   3  23   4        5.12        2.95      3.79 o 
   4  23   4      194.61      198.22      8.84 o 
   0  24   4       74.78       68.47     14.18 o 
   1  24   4        0.60        1.84      3.98 o 
   2  24   4       40.11       39.39      5.36 o 
   3  24   4        0.17       11.90      4.47 o 
   4  24   4        0.00        4.11      3.40 o 
   1  25   4        1.04        8.24      4.32 o 
   2  25   4        5.65        7.66      4.09 o 
   3  25   4        1.25        8.29      4.19 o 
   0  26   4        6.52        8.22      8.63 o 
   1  26   4       11.35       13.49      4.42 o 
   2  26   4        5.68        7.26      4.52 o 
   3  26   4       15.10       23.00      5.13 o 
   1  27   4       12.65       12.91      5.09 o 
   2  27   4       20.63       19.67      4.72 o 
   0  28   4       23.35       19.42      7.37 o 
   1  28   4        0.00       10.46      5.62 o 
   1   1   5       35.67       33.25      3.22 o 
   2   1   5        4.96        7.55      1.28 o 
   3   1   5       86.45       76.37      3.83 o 
   4   1   5       37.60       30.92      3.99 o 
   5   1   5       73.45       77.24      7.29 o 
   6   1   5       14.02       15.75      5.28 o 
   7   1   5      112.44      118.92      9.81 o 
   0   2   5       10.68        8.78      2.79 o 
   1   2   5       14.72       13.20      2.01 o 
   2   2   5       33.27       35.36      2.41 o 
   3   2   5       13.32        8.24      1.48 o 
   4   2   5       60.03       51.71      5.71 o 
   5   2   5      174.18      152.05     17.86 o 
   6   2   5        2.31       10.54      5.63 o 
   7   2   5        8.80        5.84      9.40 o 
   1   3   5        3.41        5.24      1.63 o 
   2   3   5      482.89      453.57      5.21 o 
   3   3   5        4.37        3.50      1.11 o 
   4   3   5       88.33       92.30      6.52 o 
   5   3   5        5.69       15.08      6.19 o 
   6   3   5        1.23        8.79      4.31 o 
   7   3   5        0.18        3.75      5.20 o 
   0   4   5     1641.70     1613.66     15.06 o 
   1   4   5     1126.51     1177.11      9.06 o 
   2   4   5      817.18      808.59      7.76 o 
   3   4   5      102.44      113.12      2.86 o 
   4   4   5       79.32       83.64      7.44 o 
   5   4   5        0.38       -0.85      4.79 o 
   6   4   5        9.66        8.04      5.29 o 
   7   4   5        2.77        7.22      3.80 o 
   1   5   5       44.58       36.95      2.37 o 
   2   5   5        1.82        7.04      1.83 o 
   3   5   5        6.84        8.53      1.90 o 
   4   5   5       29.56       26.86      1.84 o 
   5   5   5       87.06       76.44      8.04 o 
   6   5   5       11.52       17.50      6.24 o 
   7   5   5       83.00      101.79     11.68 o 
   0   6   5      536.72      512.99     10.81 o 
   1   6   5       18.46       24.39      2.23 o 
   2   6   5      442.61      457.35      5.61 o 
   3   6   5       21.70       23.18      2.28 o 
   4   6   5       64.78       65.45      3.55 o 
   5   6   5       30.00       18.12      5.36 o 
   6   6   5       17.48       16.68      7.25 o 
   7   6   5       19.58       18.41      4.65 o 
   1   7   5        5.86        6.90      2.17 o 
   2   7   5      102.44       99.45      3.48 o 
   3   7   5        0.09        3.33      1.76 o 
   4   7   5       54.30       52.02      1.85 o 
   5   7   5        0.74        2.62      3.19 o 
   6   7   5       65.17       68.46     15.28 o 
   7   7   5        0.68        7.10      4.07 o 
   0   8   5     1046.62     1008.43     13.55 o 
   1   8   5       47.42       39.65      2.59 o 
   2   8   5      485.69      480.49      7.62 o 
   3   8   5      245.81      259.12      4.28 o 
   4   8   5       37.46       36.05      3.54 o 
   5   8   5        8.80        9.14      1.56 o 
   6   8   5       70.81       84.44     14.31 o 
   7   8   5        3.52       10.57      4.86 o 
   1   9   5      420.99      420.09      5.94 o 
   2   9   5       68.71       65.75      3.02 o 
   3   9   5      594.29      586.58      8.50 o 
   4   9   5      764.71      791.74      8.80 o 
   5   9   5        0.05        3.80      3.74 o 
   6   9   5       20.06       15.92      5.79 o 
   7   9   5       44.01       45.55      7.61 o 
   0  10   5      528.36      511.28     10.66 o 
   1  10   5      481.75      545.30      6.73 o 
   2  10   5      116.79      134.60      4.24 o 
   3  10   5     1606.35     1640.62     17.82 o 
   4  10   5     2248.26     2370.00     16.08 o 
   5  10   5        0.62        3.99      1.53 o 
   6  10   5      821.89      823.28     38.14 o 
   7  10   5       36.39       25.55      6.55 o 
   1  11   5     1240.61     1284.69     11.38 o 
   2  11   5      766.05      837.08      7.44 o 
   3  11   5     2821.54     2858.10     17.30 o 
   4  11   5      455.83      437.63      6.62 o 
   5  11   5      210.47      201.96      4.64 o 
   6  11   5      142.41      142.58      6.23 o 
   7  11   5       78.79       82.63      9.17 o 
   0  12   5      752.81      855.79     13.04 o 
   1  12   5      165.50      180.94      4.62 o 
   2  12   5      122.12      121.94      4.51 o 
   3  12   5      686.25      662.15      9.04 o 
   4  12   5       87.81       91.94      3.76 o 
   5  12   5       74.19       74.27      4.05 o 
   6  12   5       29.87       31.45      3.98 o 
   1  13   5        0.06        8.81      2.84 o 
   2  13   5      189.31      177.76      4.95 o 
   3  13   5        1.23        4.94      2.45 o 
   4  13   5       57.61       55.39      3.17 o 
   5  13   5       29.64       27.74      2.68 o 
   6  13   5        0.31        5.33      2.48 o 
   0  14   5      288.72      310.44      9.14 o 
   1  14   5        0.05        8.01      2.81 o 
   2  14   5       70.63       68.67      4.07 o 
   3  14   5        8.99        9.38      3.14 o 
   4  14   5        8.69       12.40      2.90 o 
   5  14   5       14.65       10.34      1.99 o 
   6  14   5       40.01       44.63     11.54 o 
   1  15   5      104.60      108.01      4.63 o 
   2  15   5        3.38        6.15      3.01 o 
   3  15   5      240.19      247.39      5.78 o 
   4  15   5      160.16      160.45      5.06 o 
   5  15   5       50.43       45.41      3.28 o 
   6  15   5        0.47       10.49      6.29 o 
   0  16   5      172.37      172.04      7.14 o 
   1  16   5      379.51      373.83      6.71 o 
   2  16   5       50.01       48.42      3.71 o 
   3  16   5       18.97       13.80      3.02 o 
   4  16   5        3.80        6.94      2.37 o 
   5  16   5       14.08       16.87      2.69 o 
   6  16   5       43.61       59.78      8.51 o 
   1  17   5       88.35       76.53      4.76 o 
   2  17   5        0.02        5.87      2.95 o 
   3  17   5      316.32      323.60     10.70 o 
   4  17   5       34.51       35.97      3.19 o 
   5  17   5      135.12      144.23      6.63 o 
   6  17   5       10.99       20.48      7.28 o 
   0  18   5       64.84       64.76      6.31 o 
   1  18   5       23.03       18.56      3.41 o 
   2  18   5       42.63       47.92      4.13 o 
   3  18   5       28.85       24.15      2.88 o 
   4  18   5       13.61       12.16      2.51 o 
   5  18   5       90.04       96.88      6.26 o 
   1  19   5      185.47      158.81      6.50 o 
   2  19   5       14.00       15.99      3.82 o 
   3  19   5      492.72      521.86     19.69 o 
   4  19   5      146.43      132.58      5.07 o 
   5  19   5       77.10       88.29      5.92 o 
   0  20   5       82.54       58.26      7.67 o 
   1  20   5       84.21       73.86      6.20 o 
   2  20   5       12.39       15.22      4.44 o 
   3  20   5      180.42      179.97      6.60 o 
   4  20   5      257.15      254.05     11.28 o 
   5  20   5       33.33       42.54      4.47 o 
   1  21   5       56.68       43.27      5.16 o 
   2  21   5       65.29       54.57      5.25 o 
   3  21   5       51.62       36.35      5.01 o 
   4  21   5      141.93      149.57      7.03 o 
   0  22   5      128.09      150.91     19.05 o 
   1  22   5       73.97       56.24      5.57 o 
   2  22   5        5.16       13.42      4.51 o 
   3  22   5       82.98       97.16      6.90 o 
   4  22   5      206.65      213.46      9.54 o 
   1  23   5       75.38       78.16      6.58 o 
   2  23   5       23.70       23.32      4.56 o 
   3  23   5      183.42      192.60      8.28 o 
   4  23   5       57.27       33.39      4.68 o 
   0  24   5      171.25      162.61     11.59 o 
   1  24   5       20.84       24.36      4.71 o 
   2  24   5      108.10       93.50      6.33 o 
   3  24   5       21.83       19.36      4.37 o 
   1  25   5       30.25       37.27      5.50 o 
   2  25   5       41.53       38.65      4.76 o 
   3  25   5       63.75       71.42      6.14 o 
   0  26   5        0.01        7.24      5.80 o 
   1  26   5        0.52       11.69      4.43 o 
   2  26   5        3.80        8.11      3.86 o 
   1  27   5        0.31        7.71      4.33 o 
   0   0   6     5731.31     5968.25     77.38 o 
   1   0   6     1115.79     1190.11     15.84 o 
   2   0   6      100.22       96.42      4.52 o 
   3   0   6       64.91       70.90      4.01 o 
   4   0   6      725.71      678.48     28.15 o 
   5   0   6     1958.17     1890.52     38.55 o 
   6   0   6       25.01       13.04      7.83 o 
   7   0   6       20.72       10.12      8.25 o 
   1   1   6      705.98      729.84      9.20 o 
   2   1   6       53.31       50.89      2.48 o 
   3   1   6      115.73      103.29      4.07 o 
   4   1   6     1484.43     1401.98     37.55 o 
   5   1   6       90.22      103.41     11.82 o 
   6   1   6       59.45       43.96      7.55 o 
   7   1   6        3.62        2.51      5.14 o 
   0   2   6      987.62     1070.19     14.33 o 
   1   2   6      219.52      227.01      4.25 o 
   2   2   6        0.96        4.85      1.78 o 
   3   2   6      100.01      115.70      3.59 o 
   4   2   6      270.12      276.66     16.62 o 
   5   2   6      617.62      544.60     26.30 o 
   6   2   6       13.18       12.64      6.66 o 
   7   2   6        8.58        7.20      4.88 o 
   1   3   6       11.28       15.04      1.92 o 
   2   3   6       22.71       15.19      1.96 o 
   3   3   6        0.23        4.01      1.46 o 
   4   3   6        2.21        4.33      3.82 o 
   5   3   6        0.31        7.83      4.72 o 
   6   3   6       15.73       18.71      6.00 o 
   7   3   6        6.08        9.64      5.07 o 
   0   4   6      112.53      120.48      5.32 o 
   1   4   6      110.16      108.58      3.42 o 
   2   4   6        2.95        7.21      2.32 o 
   3   4   6       23.34       27.02      2.95 o 
   4   4   6      197.25      179.32      4.51 o 
   5   4   6      106.41      111.96     11.77 o 
   6   4   6       58.62       46.29      8.57 o 
   7   4   6       76.89       90.13     10.99 o 
   1   5   6      182.57      173.35      3.94 o 
   2   5   6      152.30      144.43      3.41 o 
   3   5   6      235.95      245.34      5.05 o 
   4   5   6        2.35        3.86      1.49 o 
   5   5   6       69.63       82.29     10.23 o 
   6   5   6        5.37       10.30      4.33 o 
   7   5   6       46.83       50.94      9.00 o 
   0   6   6      231.19      214.27      7.86 o 
   1   6   6        3.87        9.37      2.30 o 
   2   6   6        4.29        6.61      1.83 o 
   3   6   6      156.92      150.52      4.53 o 
   4   6   6       67.01       67.05      3.21 o 
   5   6   6       27.80       29.19      7.20 o 
   6   6   6        6.81       11.04      5.70 o 
   7   6   6       30.13       19.52      5.85 o 
   1   7   6      187.93      190.49      4.54 o 
   2   7   6       23.34       19.61      2.27 o 
   3   7   6      689.77      731.72      6.39 o 
   4   7   6       25.09       22.84      2.07 o 
   5   7   6      189.51      184.75     19.37 o 
   6   7   6       17.12       30.04      7.63 o 
   7   7   6        0.01        6.08      5.02 o 
   0   8   6       69.26       66.25      5.76 o 
   1   8   6      165.50      148.07      4.60 o 
   2   8   6       13.62       10.55      2.31 o 
   3   8   6       12.48       14.29      2.30 o 
   4   8   6        9.28        7.00      2.43 o 
   5   8   6        0.02        1.68      1.98 o 
   6   8   6        0.07       12.78      5.65 o 
   1   9   6       24.15       18.97      2.45 o 
   2   9   6      114.59      109.56      4.07 o 
   3   9   6      221.52      229.44      4.60 o 
   4   9   6       77.84       81.03      3.37 o 
   5   9   6       84.13       80.60      4.23 o 
   6   9   6        0.46       10.16      5.73 o 
   0  10   6      994.06      975.04     11.96 o 
   1  10   6      160.20      182.01      4.80 o 
   2  10   6      518.04      505.08      6.20 o 
   3  10   6      243.96      249.24      5.15 o 
   4  10   6        0.54        5.51      2.16 o 
   5  10   6       10.04       13.69      2.60 o 
   6  10   6       62.06       70.54      8.79 o 
   1  11   6       39.77       36.28      2.92 o 
   2  11   6      566.51      574.24      7.12 o 
   3  11   6      150.95      130.96      4.46 o 
   4  11   6       53.80       56.12      6.42 o 
   5  11   6        0.65        4.69      1.80 o 
   6  11   6        9.86        9.36      6.20 o 
   0  12   6     1174.51     1198.42     20.21 o 
   1  12   6      161.14      171.40      5.23 o 
   2  12   6      569.09      577.31     11.87 o 
   3  12   6       99.51      108.28      4.20 o 
   4  12   6       50.74       59.61      4.03 o 
   5  12   6        3.81        4.05      1.76 o 
   6  12   6        5.32       13.49      6.28 o 
   1  13   6        6.72       11.74      3.06 o 
   2  13   6        5.03       10.10      2.83 o 
   3  13   6       11.71        9.02      2.18 o 
   4  13   6        0.21        2.67      1.91 o 
   5  13   6        6.31        5.14      1.80 o 
   6  13   6        2.26        3.42      5.43 o 
   0  14   6       67.21       55.52      8.07 o 
   1  14   6      180.82      165.00      5.48 o 
   2  14   6      129.84      137.95      5.52 o 
   3  14   6       64.07       63.68      3.89 o 
   4  14   6      193.18      203.44      5.86 o 
   5  14   6      100.16       89.30      5.90 o 
   6  14   6       43.07       43.27     11.73 o 
   1  15   6        0.66        5.91      2.90 o 
   2  15   6       60.64       59.87      4.11 o 
   3  15   6        8.97        7.74      2.66 o 
   4  15   6      223.14      221.88      5.31 o 
   5  15   6       11.75       12.25      3.92 o 
   0  16   6        0.54        9.80      5.55 o 
   1  16   6       22.50       17.48      3.34 o 
   2  16   6        6.00        9.70      2.95 o 
   3  16   6       19.84       17.61      3.70 o 
   4  16   6       21.62       21.74      3.45 o 
   5  16   6        8.79       12.59      2.88 o 
   1  17   6       33.02       30.77      5.29 o 
   2  17   6       23.46       24.33      2.91 o 
   3  17   6      140.55      146.10      5.51 o 
   4  17   6        5.75        3.77      2.46 o 
   5  17   6       16.92       14.99      2.81 o 
   0  18   6        0.27        9.71      6.60 o 
   1  18   6        2.59        7.10      3.63 o 
   2  18   6       51.05       48.88      3.94 o 
   3  18   6        3.70        8.67      3.03 o 
   4  18   6       44.42       37.47      4.15 o 
   5  18   6       75.00       85.44      6.80 o 
   1  19   6       41.74       34.37      4.97 o 
   2  19   6       10.06       15.56      5.16 o 
   3  19   6        0.02        7.94      3.58 o 
   4  19   6      133.18      131.65      6.64 o 
   0  20   6     1031.86     1038.55     35.16 o 
   1  20   6      173.93      194.04      8.02 o 
   2  20   6       49.38       46.76      5.33 o 
   3  20   6       33.02       44.10      5.42 o 
   4  20   6      109.43       90.80      9.81 o 
   1  21   6      208.38      196.76      8.50 o 
   2  21   6       13.17       21.27      4.86 o 
   3  21   6      147.33      145.12      8.62 o 
   4  21   6      382.93      409.52      9.52 o 
   0  22   6      170.02      146.58     12.19 o 
   1  22   6       32.38       37.80      4.85 o 
   2  22   6        6.03       11.11      4.53 o 
   3  22   6       52.23       56.34      5.06 o 
   1  23   6       18.42        6.39      4.11 o 
   2  23   6       14.70       11.70      4.09 o 
   3  23   6        2.40        8.64      4.18 o 
   0  24   6        7.22       13.42      7.18 o 
   1  24   6        4.25       12.13      5.11 o 
   2  24   6        4.96       11.44      4.09 o 
   1  25   6        3.01       10.65      6.41 o 
   1   1   7       80.93       74.14      3.48 o 
   2   1   7        0.07        7.13      1.90 o 
   3   1   7      421.80      402.76      5.15 o 
   4   1   7       16.81       18.83      7.81 o 
   5   1   7      161.02      159.51     15.98 o 
   6   1   7       11.12        8.73      9.20 o 
   0   2   7       21.99       19.69      3.93 o 
   1   2   7       16.08       12.46      2.17 o 
   2   2   7       37.06       32.62      4.07 o 
   3   2   7      204.75      190.95      3.95 o 
   4   2   7       10.22       15.52      6.43 o 
   5   2   7       28.39       35.97      7.44 o 
   6   2   7        0.35       -0.33      5.55 o 
   1   3   7       87.15       78.46      3.69 o 
   2   3   7       26.41       31.16      2.87 o 
   3   3   7      295.79      296.89      5.35 o 
   4   3   7       43.28       41.98      8.97 o 
   5   3   7      213.78      212.53     13.83 o 
   6   3   7        8.99       12.46      4.74 o 
   0   4   7       23.96       37.86      5.80 o 
   1   4   7       84.05       88.65      3.84 o 
   2   4   7       31.41       34.19      3.26 o 
   3   4   7       17.61       20.10      2.21 o 
   4   4   7       66.82       56.06      2.52 o 
   5   4   7        3.09       12.64      5.63 o 
   6   4   7       54.92       50.63      8.79 o 
   1   5   7       24.64       24.85      2.49 o 
   2   5   7       80.68       78.67      3.44 o 
   3   5   7       53.11       52.30      3.79 o 
   4   5   7        7.81        6.03      1.65 o 
   5   5   7       16.61       26.52      6.94 o 
   6   5   7       26.72       46.91     12.30 o 
   0   6   7        0.00        6.84      3.60 o 
   1   6   7        2.73        9.61      2.19 o 
   2   6   7        1.61        7.91      2.22 o 
   3   6   7       82.64       91.79      3.79 o 
   4   6   7       24.06       19.07      2.01 o 
   5   6   7        1.93        7.71      5.32 o 
   6   6   7       14.68       17.10      7.40 o 
   1   7   7       45.04       48.77      3.54 o 
   2   7   7        8.80        8.98      2.11 o 
   3   7   7       86.17       86.42      4.03 o 
   4   7   7       20.23       20.06      1.99 o 
   5   7   7       32.60       30.27      6.11 o 
   6   7   7       15.27       27.11      7.46 o 
   0   8   7        1.07        3.34      2.87 o 
   1   8   7       17.59       24.34      2.90 o 
   2   8   7       72.47       72.87      3.52 o 
   3   8   7      146.32      143.80      4.21 o 
   4   8   7        0.11        4.51      1.52 o 
   5   8   7       14.16       13.14      5.79 o 
   6   8   7       36.42       27.32      6.08 o 
   1   9   7      241.68      241.30      5.75 o 
   2   9   7     1224.73     1224.71     11.36 o 
   3   9   7       38.60       35.04      3.00 o 
   4   9   7        0.92        2.38      1.51 o 
   5   9   7        7.27       16.38      6.74 o 
   6   9   7       39.82       49.01      7.55 o 
   0  10   7       18.48       17.47      3.31 o 
   1  10   7      761.38      757.50      8.15 o 
   2  10   7      690.23      703.98      9.38 o 
   3  10   7      604.44      615.96      8.33 o 
   4  10   7      149.38      155.04      5.69 o 
   5  10   7       21.76       27.66      8.50 o 
   6  10   7        9.42       10.06      6.47 o 
   1  11   7      119.52      110.47      4.31 o 
   2  11   7     2614.17     2741.73     21.00 o 
   3  11   7       46.95       43.40      3.33 o 
   4  11   7       32.79       31.03      3.74 o 
   5  11   7       21.80       20.17      7.58 o 
   6  11   7       18.88       32.59      5.88 o 
   0  12   7       74.66       80.13      6.26 o 
   1  12   7      428.28      431.38      9.59 o 
   2  12   7      457.93      458.57     11.40 o 
   3  12   7      291.26      285.79     10.44 o 
   4  12   7        7.07        8.28      2.47 o 
   5  12   7        7.85       15.69      8.49 o 
   1  13   7      138.06      130.34      6.12 o 
   2  13   7       18.35       15.88      3.07 o 
   3  13   7       55.94       56.37      3.63 o 
   4  13   7      101.53      103.00      5.68 o 
   5  13   7        0.00        9.15      6.42 o 
   0  14   7      856.18      842.25     15.70 o 
   1  14   7       10.57       13.25      3.31 o 
   2  14   7      349.20      343.95      8.22 o 
   3  14   7        0.21        3.76      2.20 o 
   4  14   7        4.36        7.18      2.06 o 
   5  14   7        1.20       16.51      7.39 o 
   1  15   7       25.09       23.56      3.06 o 
   2  15   7      226.00      229.33     11.58 o 
   3  15   7        5.79        8.30      2.61 o 
   4  15   7        9.17        8.51      2.45 o 
   5  15   7        3.39       17.78      5.79 o 
   0  16   7      684.12      713.60     34.50 o 
   1  16   7       74.70       73.63      4.75 o 
   2  16   7      188.97      201.92      6.91 o 
   3  16   7       84.69       76.00      4.25 o 
   4  16   7       29.66       39.79      5.83 o 
   5  16   7       24.59       25.39      7.51 o 
   1  17   7       14.77       23.99      5.90 o 
   2  17   7        0.05        3.05      2.92 o 
   3  17   7       12.16       11.28      2.43 o 
   4  17   7       50.33       52.44      4.94 o 
   0  18   7      223.36      250.50     13.14 o 
   1  18   7       20.69       18.90      5.26 o 
   2  18   7       85.89       88.70      5.87 o 
   3  18   7       51.19       47.01      4.60 o 
   4  18   7       10.59        9.29      4.11 o 
   1  19   7       19.94       22.77      4.15 o 
   2  19   7        9.60        8.95      4.16 o 
   3  19   7        0.24        4.23      3.65 o 
   4  19   7       88.16       91.90      8.20 o 
   0  20   7       86.98       65.92     10.22 o 
   1  20   7       77.86       83.01     10.81 o 
   2  20   7       17.51       22.72      4.38 o 
   3  20   7       10.66       13.22      4.24 o 
   1  21   7       69.71       76.75      5.86 o 
   2  21   7        7.58        7.14      3.83 o 
   3  21   7        0.08        4.84      3.17 o 
   0  22   7      116.72      106.00      8.83 o 
   1  22   7        5.72       13.30      4.16 o 
   2  22   7        1.57        8.45      3.96 o 
   1  23   7        2.40        9.22      4.29 o 
   0   0   8       15.10       18.31      4.80 o 
   1   0   8     1838.39     1841.32     17.44 o 
   2   0   8      294.74      291.27     13.59 o 
   3   0   8      360.92      314.17     10.16 o 
   4   0   8      105.24      112.59     14.87 o 
   5   0   8      259.11      238.27     20.75 o 
   6   0   8      411.52      375.35     23.68 o 
   1   1   8      137.92      139.48      4.22 o 
   2   1   8      134.98      144.72      4.54 o 
   3   1   8      175.50      151.90      3.87 o 
   4   1   8      191.46      184.63     16.85 o 
   5   1   8      158.03      154.54     12.24 o 
   6   1   8      258.18      255.39     14.02 o 
   0   2   8       49.96       61.74      4.78 o 
   1   2   8        1.27        6.54      2.35 o 
   2   2   8       40.60       41.01      2.90 o 
   3   2   8        0.00        6.61      1.62 o 
   4   2   8       50.75       34.79      3.04 o 
   5   2   8       39.92       29.62      8.56 o 
   6   2   8      106.22       94.46     10.54 o 
   1   3   8       42.78       44.46      3.15 o 
   2   3   8        0.41        4.71      2.29 o 
   3   3   8       32.38       29.09      2.50 o 
   4   3   8        0.49        4.78      1.61 o 
   5   3   8       44.78       61.18     10.35 o 
   6   3   8       13.82       17.31      6.65 o 
   0   4   8        8.74       10.77      4.26 o 
   1   4   8        0.39        7.41      1.88 o 
   2   4   8        0.30        7.35      2.19 o 
   3   4   8        1.23        5.42      1.71 o 
   4   4   8        0.46        0.74      1.84 o 
   5   4   8        9.18        5.95      7.92 o 
   6   4   8       13.81       16.81      6.31 o 
   1   5   8      164.68      155.48      4.56 o 
   2   5   8      103.83      106.72      4.38 o 
   3   5   8      169.41      173.10      4.60 o 
   4   5   8      188.07      176.43      6.99 o 
   5   5   8        5.38       15.17      8.39 o 
   0   6   8      144.55      132.78      6.22 o 
   1   6   8       91.57       84.47      3.44 o 
   2   6   8       23.25       21.50      2.54 o 
   3   6   8       16.06       13.68      2.25 o 
   4   6   8       20.77       25.97      2.54 o 
   5   6   8       18.24        6.30     10.23 o 
   1   7   8        0.01        3.66      2.25 o 
   2   7   8       53.85       53.75      5.04 o 
   3   7   8        1.63        5.57      2.26 o 
   4   7   8       48.38       47.69      2.97 o 
   5   7   8       14.38       10.69      6.64 o 
   0   8   8      959.09     1012.22     14.86 o 
   1   8   8       10.28       11.03      2.25 o 
   2   8   8      238.58      253.22      5.54 o 
   3   8   8       21.08       21.05      3.07 o 
   4   8   8        5.90        8.44      2.52 o 
   5   8   8       16.11       13.33      6.33 o 
   1   9   8       25.57       23.25      3.03 o 
   2   9   8      357.31      362.11      7.93 o 
   3   9   8       22.13       21.77      2.63 o 
   4   9   8       67.43       73.32      5.25 o 
   5   9   8       46.95       56.22     10.24 o 
   0  10   8       18.66       19.38      3.16 o 
   1  10   8      421.19      423.84     10.68 o 
   2  10   8      202.01      218.08      8.76 o 
   3  10   8        0.42        4.47      1.91 o 
   4  10   8       36.80       35.99      4.20 o 
   5  10   8        8.66        8.65      6.18 o 
   1  11   8      119.51      124.69      7.34 o 
   2  11   8        2.22        6.40      2.17 o 
   3  11   8       77.20       72.89      3.77 o 
   4  11   8       75.39       64.88      6.12 o 
   5  11   8        0.04       16.32      8.23 o 
   0  12   8        0.11       12.01      4.05 o 
   1  12   8        0.11        6.30      2.19 o 
   2  12   8       10.33        8.51      2.45 o 
   3  12   8       28.94       24.78      2.80 o 
   4  12   8        1.15        8.71      4.64 o 
   5  12   8       15.27       14.60      6.21 o 
   1  13   8       15.16       13.67      2.89 o 
   2  13   8        7.32        8.70      2.57 o 
   3  13   8       50.83       44.51      3.90 o 
   4  13   8        5.92        7.62      2.50 o 
   0  14   8       94.48       88.90      8.53 o 
   1  14   8      119.50      118.79      5.57 o 
   2  14   8        9.72        8.90      2.57 o 
   3  14   8      190.79      199.51     12.12 o 
   4  14   8        4.45        8.37      4.02 o 
   1  15   8        0.11        6.96      3.86 o 
   2  15   8       85.20       82.07      5.00 o 
   3  15   8        3.95       12.14      3.92 o 
   4  15   8       18.99       21.16      5.00 o 
   0  16   8       24.52       29.10     13.06 o 
   1  16   8       10.28        8.62      4.14 o 
   2  16   8       32.72       36.31      4.77 o 
   3  16   8       11.41       11.93      3.77 o 
   4  16   8        2.81        6.08      3.69 o 
   1  17   8        2.46       12.81      4.53 o 
   2  17   8        2.91        6.02      4.26 o 
   3  17   8        0.18        6.12      3.19 o 
   0  18   8        3.93        4.98      5.10 o 
   1  18   8       27.17       24.51      4.52 o 
   2  18   8        4.89        9.68      4.57 o 
   3  18   8        0.90        8.27      3.07 o 
   1  19   8       25.00       25.49      4.08 o 
   2  19   8        6.20        7.16      3.64 o 
   0  20   8       95.57       91.60     13.25 o 
   1  20   8      336.40      344.65      9.47 o 
   2  20   8        1.52        4.90      3.17 o 
   1  21   8       42.59       46.08      5.62 o 
   1   1   9        0.00        7.73      3.75 o 
   2   1   9       69.02       65.66      3.69 o 
   3   1   9       22.96       16.36      2.23 o 
   4   1   9       19.16       15.28      7.10 o 
   5   1   9       35.46       40.94     16.60 o 
   0   2   9      111.34       99.10      5.17 o 
   1   2   9       12.58       15.97      4.30 o 
   2   2   9      137.41      131.86      4.93 o 
   3   2   9       17.61       18.64      2.33 o 
   4   2   9        2.10       11.81      4.97 o 
   5   2   9       52.03       34.90      9.33 o 
   1   3   9        6.16        6.13      2.58 o 
   2   3   9        4.07        9.37      2.52 o 
   3   3   9        1.49        4.66      1.93 o 
   4   3   9       67.07       71.81     11.40 o 
   5   3   9        0.01       -0.02      5.60 o 
   0   4   9      359.16      339.46     10.05 o 
   1   4   9        5.79       11.53      2.40 o 
   2   4   9      259.60      263.71      7.39 o 
   3   4   9        4.06        4.42      1.65 o 
   4   4   9       74.86       73.17      9.36 o 
   5   4   9        9.14        8.65      5.92 o 
   1   5   9        4.60        7.38      2.29 o 
   2   5   9       15.02       15.49      2.82 o 
   3   5   9        4.65        9.76      2.96 o 
   4   5   9       37.99       32.11      7.44 o 
   5   5   9        7.20       16.63      7.88 o 
   0   6   9      166.80      141.92      7.07 o 
   1   6   9       61.36       56.98      5.01 o 
   2   6   9       11.33        8.19      2.10 o 
   3   6   9        1.53        5.02      2.17 o 
   4   6   9       19.92       29.63      6.67 o 
   5   6   9        4.65        3.14      4.38 o 
   1   7   9        4.85        7.34      2.11 o 
   2   7   9       78.18       77.86      4.36 o 
   3   7   9       68.98       73.69      5.42 o 
   4   7   9       31.68       21.12      5.75 o 
   0   8   9      474.60      500.39     19.38 o 
   1   8   9       52.10       43.57      3.94 o 
   2   8   9        3.54       10.15      2.53 o 
   3   8   9        0.51        8.12      3.39 o 
   4   8   9       44.51       40.34      8.56 o 
   1   9   9      389.45      390.98     15.08 o 
   2   9   9        0.77        3.89      2.11 o 
   3   9   9       37.88       37.28      4.65 o 
   4   9   9       13.29       10.51     11.59 o 
   0  10   9     2115.39     2342.59     49.13 o 
   1  10   9      206.75      200.44      9.17 o 
   2  10   9       12.92       12.92      2.53 o 
   3  10   9       12.16       10.40      2.98 o 
   4  10   9       59.81       70.11      9.02 o 
   1  11   9      602.37      613.30     15.70 o 
   2  11   9       39.40       46.33      5.86 o 
   3  11   9       32.57       25.83      4.44 o 
   4  11   9        6.38        8.85      6.75 o 
   0  12   9      869.50      872.79     25.04 o 
   1  12   9      190.06      196.90      9.86 o 
   2  12   9       13.36       15.60      2.59 o 
   3  12   9        0.06        7.59      3.42 o 
   4  12   9      157.95      177.48     11.72 o 
   1  13   9       63.71       60.62      5.37 o 
   2  13   9        0.01        4.50      2.97 o 
   3  13   9        0.16        6.83      5.22 o 
   0  14   9        1.62        3.55      4.82 o 
   1  14   9      273.94      293.37      8.95 o 
   2  14   9        0.45       11.72      3.94 o 
   3  14   9        8.63       14.55      5.62 o 
   1  15   9       17.30       15.47      3.98 o 
   2  15   9        0.01        3.75      2.85 o 
   3  15   9        0.69       11.59      3.20 o 
   0  16   9       55.55       59.77      7.75 o 
   1  16   9        7.60       10.49      4.00 o 
   2  16   9        9.84        8.44      3.51 o 
   1  17   9        7.30       11.31      4.33 o 
   2  17   9       11.62       17.54      4.03 o 
   0  18   9        0.53        6.12      8.10 o 
   1  18   9        2.13        6.05      3.50 o 
   0   0  10      302.66      313.27     18.69 o 
   1   0  10       79.50       75.46      5.80 o 
   2   0  10      803.97      782.75     17.47 o 
   3   0  10       42.91       46.47      5.56 o 
   4   0  10       12.24       25.15     10.06 o 
   1   1  10        5.81        5.52      3.35 o 
   2   1  10        4.35        4.65      2.25 o 
   3   1  10      302.63      303.13     16.43 o 
   4   1  10        8.01        7.89      5.52 o 
   0   2  10      132.11      119.49      8.64 o 
   1   2  10        0.11        5.50      2.39 o 
   2   2  10        9.40       12.50      3.42 o 
   3   2  10        3.06        3.02      2.40 o 
   4   2  10        0.59        8.01      5.30 o 
   1   3  10       15.11       17.18      2.89 o 
   2   3  10        0.49        7.48      2.35 o 
   3   3  10        8.37       14.38      3.19 o 
   4   3  10        0.06       13.19      6.14 o 
   0   4  10        9.53        9.66      5.33 o 
   1   4  10       15.21       13.60      2.73 o 
   2   4  10        1.98        9.98      3.21 o 
   3   4  10        0.31        6.91      2.50 o 
   1   5  10        4.86        8.47      2.38 o 
   2   5  10        0.00        6.78      3.36 o 
   3   5  10        4.54        3.28      3.03 o 
   0   6  10       91.92       96.75     11.83 o 
   1   6  10      128.35      131.29      7.72 o 
   2   6  10        1.23        5.97      3.58 o 
   3   6  10       44.99       38.71      5.60 o 
   1   7  10        2.39        8.40      2.61 o 
   2   7  10        4.68        6.63      2.85 o 
   3   7  10        5.13        9.12      3.07 o 
   0   8  10        4.89        9.16      8.57 o 
   1   8  10       64.00       67.11      6.72 o 
   2   8  10       12.23        7.32      3.31 o 
   3   8  10       31.90       30.86      7.26 o 
   1   9  10      114.72      113.16     10.20 o 
   2   9  10        1.76       11.13      3.27 o 
   3   9  10       48.76       47.83      8.75 o 
   0  10  10      168.57      183.76     21.93 o 
   1  10  10        7.83       14.81      3.64 o 
   2  10  10        5.64        9.53      2.84 o 
   3  10  10        2.68       10.09      3.90 o 
   1  11  10        9.28       10.64      3.39 o 
   2  11  10        1.00        4.41      2.82 o 
   0  12  10      228.01      269.54     12.67 o 
   1  12  10       23.58       31.42      4.76 o 
   2  12  10       43.36       46.12      4.21 o 
   1  13  10        3.20        5.60      3.14 o 
   0  14  10        3.70       12.99      6.59 o 
   1  14  10       24.92       19.78      3.94 o 
   1   1  11        0.90        7.92      2.96 o 
   2   1  11        0.07       12.19      3.99 o 
   0   2  11       19.53       22.50      9.72 o 
   1   2  11        4.93        8.63      3.08 o 
   2   2  11        0.00        6.81      2.95 o 
   1   3  11        1.95        7.71      3.29 o 
   2   3  11        0.20        3.53      2.62 o 
   0   4  11        0.00        0.19      4.74 o 
   1   4  11       18.36       14.86      3.25 o 
   1   5  11        6.42        9.30      3.24 o 
   0   6  11      126.43      110.58     10.70 o 
   1   6  11        7.54       12.76      5.34 o 
   1   7  11        4.60        9.65      3.64 o 
                                                 
